# Supplementary material for: Identification of Metabolite and Lipid Profiles in a Segregating Peach Population Associated with Mealiness in Prunus persica (L.) Batsch
Source: Metabolites. 2020 Apr 16;10(4):154. doi: 10.3390/metabo10040154 (PMC7240955; doi:10.3390/metabo10040154)
Supplement: Supplementary file 1 [file metabolites-10-00154-s001.zip]

Archive with 14 entries (14 files):
- S1.tif
- __MACOSX/._S1.tif
- S2.tif
- __MACOSX/._S2.tif
- S3.tif
- __MACOSX/._S3.tif
- S4.tif
- __MACOSX/._S4.tif
- S5.tif
- __MACOSX/._S5.tif
- TS1.xlsx
- __MACOSX/._TS1.xlsx
- TS2.xlsx
- __MACOSX/._TS2.xlsx
