# Supplementary material for: Identification of Metabolite and Lipid Profiles in a Segregating Peach Population Associated with Mealiness in Prunus persica (L.) Batsch
Source: Metabolites. 2020 Apr 16;10(4):154. doi: 10.3390/metabo10040154 (PMC7240955; doi:10.3390/metabo10040154)
Supplement: Supplementary file 1 [file metabolites-10-00154-s001.zip › TS1.xlsx]

## Sheet: TS1
Table S1. List of identified metabolites including name, retention index, m/z and mass spectrum detected in P. persica fruits by GC/MS
Metabolite	Retention index++	m/z*	Mass spectrum+
xylose	544100	103	85:81.0	86:434.0	87:369.0	88:168.0	89:3297.0	90:153.0	91:198.0	96:30.0	100:1260.0	101:908.0	103:31913.0	104:3384.0	105:2776.0	112:105.0	113:240.0	114:586.0	115:370.0	116:178.0	117:2041.0	118:237.0	119:482.0	121:19.0	123:18.0	124:32.0	126:98.0	127:127.0	129:2166.0	130:428.0	131:1088.0	132:170.0	133:3096.0	134:379.0	137:20.0	142:128.0	143:380.0	145:269.0	146:60.0	147:7545.0	148:915.0	149:765.0	150:97.0	157:112.0	158:55.0	159:30.0	160:3418.0	161:382.0	162:97.0
xylonolactone	535176	217	86:6.0	88:17.0	89:5.0	101:53.0	103:590.0	104:3.0	107:94.0	109:11.0	115:14.0	117:33.0	119:41.0	129:448.0	131:202.0	132:16.0	133:173.0	134:3.0	135:35.0	141:31.0	142:3.0	143:208.0	144:4.0	145:90.0	147:1035.0	148:163.0	149:112.0	159:13.0	169:60.0	177:13.0	183:7.0	184:36.0	185:1.0	189:245.0	190:54.0	191:253.0	194:11.0	199:18.0	207:671.0	208:114.0	209:52.0	215:200.0	217:4500.0	218:698.0	219:375.0	220:23.0	221:213.0	222:17.0	225:14.0
xylitol	567437	217	85:22.0	87:53.0	88:95.0	89:312.0	94:15.0	99:38.0	101:376.0	103:3875.0	104:345.0	105:78.0	107:25.0	108:24.0	110:68.0	113:18.0	115:63.0	116:117.0	117:1418.0	118:103.0	119:73.0	129:1604.0	130:163.0	131:367.0	132:26.0	133:712.0	135:29.0	142:33.0	143:88.0	147:3295.0	148:560.0	149:319.0	155:12.0	157:214.0	159:20.0	163:58.0	169:22.0	171:40.0	175:99.0	182:58.0	189:476.0	190:74.0	191:333.0	192:19.0	193:15.0	203:146.0	204:368.0	205:1143.0	206:235.0
valine	313502	144	85:2124.0	86:7630.0	87:1944.0	88:1239.0	89:198.0	90:140.0	92:81.0	94:103.0	95:66.0	96:941.0	97:782.0	98:2720.0	99:1558.0	100:41058.0	101:6555.0	102:3952.0	103:6374.0	104:899.0	105:633.0	110:1390.0	111:263.0	112:2218.0	113:1055.0	114:6510.0	115:2943.0	116:1153.0	117:4102.0	118:1273.0	119:1387.0	120:34.0	121:95.0	122:89.0	123:66.0	124:112.0	125:82.0	126:230.0	128:5308.0	129:3668.0	130:4722.0	131:5210.0	132:8091.0	133:9781.0	134:1607.0	135:73.0	139:40.0	140:117.0	141:133.0
uridine	861508	217	85:38.0	86:16.0	87:11.0	88:11.0	89:85.0	91:9.0	92:3.0	93:5.0	94:11.0	95:26.0	97:5.0	99:146.0	100:46.0	101:72.0	103:551.0	104:39.0	105:323.0	107:5.0	109:17.0	110:8.0	111:3.0	112:3.0	113:55.0	114:1.0	115:80.0	116:27.0	117:70.0	118:2.0	119:12.0	121:6.0	122:6.0	125:1.0	127:42.0	129:189.0	130:39.0	131:87.0	132:7.0	133:129.0	134:30.0	135:16.0	136:2.0	137:1.0	138:2.0	140:13.0	141:13.0	142:8.0	143:122.0
urea	328888	189	85:42530.0	86:38811.0	87:110384.0	88:17717.0	89:8931.0	90:7871.0	91:3005.0	92:1045.0	93:951.0	94:268.0	95:940.0	96:6840.0	97:11155.0	98:9608.0	99:343261.0	100:185876.0	101:58717.0	102:29857.0	103:25687.0	104:5464.0	105:10123.0	106:1223.0	107:2582.0	108:1135.0	109:22.0	110:3558.0	111:25902.0	112:4992.0	113:24277.0	114:34347.0	115:41196.0	116:28689.0	117:32772.0	118:9123.0	119:4609.0	120:30.0	121:540.0	122:265.0	123:493.0	124:520.0	125:1768.0	126:4244.0	127:4703.0	128:4169.0	129:3526.0	130:106062.0	131:84408.0
uracil	385816	241	85:7501.0	86:34329.0	87:5443.0	88:5529.0	89:1245.0	90:1710.0	91:2717.0	92:617.0	93:270.0	94:231.0	95:475.0	96:1929.0	97:2207.0	98:3686.0	99:85531.0	100:33488.0	101:12996.0	102:3481.0	103:1997.0	104:1436.0	105:2735.0	106:983.0	107:414.0	108:869.0	109:2764.0	110:7455.0	111:1656.0	112:1145.0	113:21290.0	114:3514.0	115:2496.0	116:1970.0	117:3949.0	118:6193.0	119:1613.0	120:1089.0	121:286.0	122:287.0	123:180.0	124:463.0	125:388.0	126:21353.0	127:3558.0	128:1520.0	129:2565.0	130:6008.0	131:9016.0
tryptophan	774603	130	85:49.0	86:443.0	87:157.0	89:77.0	90:48.0	100:6749.0	101:1168.0	102:1281.0	103:1571.0	104:185.0	114:134.0	115:456.0	116:150.0	117:572.0	118:409.0	128:552.0	129:610.0	130:16651.0	131:2695.0	132:2856.0	133:682.0	134:131.0	144:165.0	145:59.0	146:62.0	147:3029.0	148:466.0	149:190.0	154:18.0	158:363.0	159:112.0	160:257.0	161:57.0	163:201.0	174:125.0	176:91.0	177:24.0	179:22.0	184:93.0	186:97.0	188:55.0	190:28.0	199:59.0	200:44.0	201:31.0	202:242.0	203:301.0
trehalose-6-phosphate	1068812	271	85:393.0	87:223.0	89:142.0	94:67.0	95:79.0	96:110.0	99:168.0	100:42.0	101:611.0	103:2226.0	104:197.0	109:336.0	110:59.0	111:199.0	113:461.0	114:68.0	115:115.0	116:316.0	118:68.0	123:32.0	126:65.0	127:203.0	129:3215.0	130:233.0	131:185.0	132:73.0	133:1083.0	134:115.0	135:208.0	137:79.0	141:114.0	143:121.0	146:82.0	147:5095.0	148:229.0	149:56.0	150:84.0	151:125.0	153:13.0	155:666.0	156:99.0	157:52.0	158:31.0	159:33.0	161:36.0	163:87.0	167:122.0
trans-4-hydroxyproline	484934	140	86:372.0	89:284.0	90:59.0	91:69.0	92:49.0	93:31.0	94:113.0	98:417.0	99:325.0	100:732.0	101:893.0	102:221.0	103:507.0	104:90.0	105:127.0	108:76.0	113:184.0	115:459.0	116:227.0	117:406.0	118:167.0	119:229.0	121:37.0	122:66.0	124:225.0	129:565.0	131:516.0	132:187.0	133:938.0	135:153.0	137:32.0	138:53.0	140:11400.0	141:1426.0	142:1450.0	143:252.0	144:87.0	145:79.0	147:2770.0	148:205.0	149:527.0	150:112.0	152:56.0	158:335.0	159:132.0	160:47.0	161:59.0
tocopherol alpha-	1067809	237	85:207.0	87:84.0	88:72.0	91:780.0	92:83.0	93:140.0	94:40.0	95:435.0	97:218.0	99:100.0	103:358.0	105:440.0	106:76.0	107:223.0	108:54.0	109:243.0	110:64.0	111:199.0	112:52.0	113:56.0	115:104.0	116:123.0	117:293.0	119:705.0	120:82.0	121:197.0	129:158.0	131:400.0	134:108.0	135:351.0	136:189.0	141:89.0	145:154.0	147:430.0	149:213.0	159:143.0	161:190.0	162:65.0	163:233.0	164:77.0	174:64.0	175:152.0	177:175.0	178:150.0	179:135.0	187:130.0	188:82.0
thymine	420133	255	85:666.0	86:403.0	87:19.0	88:154.0	89:59.0	93:39.0	95:146.0	96:167.0	97:1054.0	98:449.0	99:544.0	100:1474.0	101:116.0	102:23.0	105:17.0	106:562.0	107:491.0	108:82.0	109:39.0	110:831.0	111:563.0	112:311.0	113:8547.0	114:897.0	115:368.0	117:358.0	118:32.0	119:29.0	120:1384.0	121:49.0	123:97.0	124:39.0	125:126.0	126:53.0	127:157.0	129:12.0	130:638.0	131:1043.0	132:150.0	133:491.0	134:105.0	136:32.0	138:12.0	139:141.0	140:1749.0	141:240.0	142:107.0
threonine	408777	218	85:3292.0	86:8314.0	87:9239.0	88:2146.0	89:1384.0	90:306.0	91:153.0	92:315.0	94:182.0	97:494.0	98:2338.0	100:29753.0	101:59367.0	102:12275.0	103:7014.0	104:972.0	105:1395.0	108:157.0	109:69.0	110:316.0	112:1534.0	113:915.0	114:5652.0	115:7842.0	116:2291.0	117:82641.0	118:9093.0	119:5575.0	120:42.0	121:295.0	122:99.0	125:29.0	128:17938.0	129:15821.0	130:16106.0	131:15835.0	132:12042.0	133:17512.0	134:3015.0	135:1861.0	136:223.0	139:106.0	141:125.0	142:589.0	143:453.0	144:1957.0	145:997.0
threonic acid	497572	292	86:78.0	87:500.0	88:136.0	89:1131.0	90:139.0	91:82.0	95:22.0	98:80.0	99:146.0	101:890.0	102:4177.0	103:5003.0	104:619.0	105:374.0	111:46.0	112:15.0	113:201.0	115:359.0	116:115.0	117:5872.0	118:496.0	119:430.0	121:39.0	128:64.0	129:1372.0	130:3055.0	131:1659.0	132:232.0	133:2893.0	134:460.0	135:237.0	136:30.0	141:29.0	143:619.0	144:80.0	145:104.0	147:16627.0	148:2848.0	149:2024.0	152:34.0	157:244.0	161:71.0	162:29.0	163:159.0	164:34.0	165:37.0	171:24.0
sucrose	918352	361	87:1.0	89:322.0	101:230.0	103:3302.0	104:209.0	105:117.0	109:73.0	115:96.0	116:98.0	117:967.0	118:8.0	119:15.0	129:2403.0	130:183.0	131:488.0	132:5.0	133:831.0	134:4.0	139:1.0	142:3.0	143:335.0	144:86.0	145:114.0	147:3487.0	148:500.0	149:412.0	151:14.0	157:316.0	158:40.0	159:56.0	163:54.0	169:1579.0	170:193.0	171:113.0	173:84.0	175:11.0	178:19.0	181:25.0	182:9.0	183:85.0	184:26.0	187:6.0	189:510.0	190:90.0	191:450.0	192:26.0	193:21.0
succinic acid	370608	247	85:303.0	87:764.0	88:359.0	89:340.0	91:55.0	92:42.0	95:84.0	98:86.0	99:324.0	101:577.0	102:330.0	103:701.0	104:172.0	105:342.0	106:78.0	107:93.0	111:30.0	113:629.0	114:213.0	115:891.0	116:1231.0	117:1124.0	118:170.0	119:320.0	120:104.0	124:22.0	126:77.0	128:196.0	129:6064.0	130:1045.0	131:1466.0	132:345.0	133:2204.0	135:234.0	136:65.0	137:16.0	138:15.0	142:39.0	143:223.0	145:378.0	147:57887.0	148:9490.0	149:4894.0	150:507.0	151:148.0	152:18.0	153:16.0
stigmasterol	1110837	255	85:1045.0	88:11.0	89:386.0	90:45.0	91:10113.0	92:1372.0	93:8935.0	94:1740.0	95:7966.0	96:1310.0	97:5367.0	98:509.0	99:196.0	101:403.0	102:1.0	103:473.0	104:300.0	105:8811.0	106:1496.0	107:6257.0	108:1097.0	109:3462.0	110:645.0	111:557.0	112:82.0	113:71.0	114:20.0	115:1182.0	116:532.0	117:3012.0	118:656.0	119:6574.0	120:2431.0	121:3481.0	122:703.0	123:1582.0	124:260.0	127:147.0	128:985.0	129:17828.0	130:2216.0	131:4117.0	132:1271.0	133:5866.0	134:907.0	135:1584.0	136:118.0
sorbitol	667922	217	85:588.0	86:704.0	88:1768.0	89:8743.0	90:652.0	91:1094.0	92:168.0	93:127.0	94:89.0	97:2807.0	98:1048.0	99:1610.0	100:506.0	101:5089.0	102:848.0	103:48732.0	104:4923.0	105:2703.0	106:215.0	109:509.0	110:185.0	111:1108.0	112:146.0	113:1262.0	114:181.0	115:2342.0	116:957.0	117:28648.0	118:2694.0	119:2266.0	120:260.0	121:427.0	123:238.0	124:184.0	125:365.0	126:341.0	127:1107.0	129:20376.0	130:3176.0	131:6565.0	132:1009.0	133:14598.0	134:2015.0	135:966.0	136:167.0	137:208.0	138:235.0
sophorose	962064	307	85:2560.0	86:912.0	87:2091.0	88:1575.0	89:17628.0	90:1723.0	91:871.0	92:166.0	94:467.0	95:318.0	96:457.0	97:1134.0	98:607.0	99:3066.0	100:5575.0	101:9344.0	102:2677.0	103:111948.0	104:11428.0	105:6566.0	106:805.0	107:81.0	108:148.0	109:1522.0	110:714.0	111:1805.0	112:1834.0	113:3073.0	114:1598.0	115:2873.0	116:4294.0	117:43075.0	118:4276.0	119:2903.0	120:319.0	122:167.0	123:164.0	124:230.0	125:500.0	126:2192.0	127:5788.0	128:2124.0	129:50312.0	130:7288.0	131:11851.0	132:1943.0	133:21439.0
shikimic acid	611100	204	85:149.0	87:51.0	89:152.0	90:30.0	91:290.0	92:189.0	93:498.0	94:99.0	95:323.0	96:150.0	97:191.0	98:58.0	99:248.0	100:45.0	101:676.0	103:796.0	104:122.0	105:435.0	107:157.0	108:97.0	109:114.0	111:293.0	112:57.0	113:62.0	114:60.0	115:150.0	116:435.0	117:504.0	118:76.0	119:240.0	121:261.0	122:62.0	123:242.0	125:205.0	126:81.0	128:58.0	131:777.0	132:71.0	133:2652.0	134:351.0	135:280.0	137:3.0	138:27.0	139:53.0	141:337.0	143:44.0	145:48.0
serine	395020	218	85:536.0	86:1604.0	87:945.0	88:1874.0	89:1384.0	90:199.0	91:148.0	95:84.0	97:103.0	98:189.0	99:283.0	100:23226.0	101:3557.0	102:1780.0	103:3612.0	104:267.0	105:217.0	109:46.0	110:192.0	112:43.0	113:186.0	114:2146.0	115:2068.0	116:7090.0	117:3142.0	118:630.0	119:872.0	120:104.0	122:24.0	125:17.0	128:249.0	129:255.0	130:1752.0	131:2506.0	132:2800.0	133:5975.0	134:1177.0	135:499.0	141:90.0	142:206.0	143:121.0	144:668.0	145:32.0	146:414.0	147:14531.0	148:2504.0	149:1227.0
saccharic acid	699211	333	85:376.0	86:223.0	87:56.0	89:377.0	90:30.0	91:59.0	93:137.0	94:112.0	95:140.0	99:663.0	100:177.0	101:426.0	102:1251.0	103:1710.0	104:173.0	105:104.0	106:11.0	108:89.0	110:106.0	111:181.0	112:63.0	113:312.0	114:10.0	115:253.0	116:35.0	117:1458.0	118:146.0	119:195.0	121:344.0	123:7.0	124:91.0	127:309.0	129:1394.0	130:600.0	131:1538.0	132:485.0	133:2043.0	134:499.0	135:122.0	138:17.0	139:23.0	140:81.0	141:149.0	143:3044.0	144:276.0	145:316.0	147:11913.0
ribonic acid	599680	292	85:227.0	86:88.0	87:301.0	88:189.0	89:1714.0	90:165.0	92:75.0	93:53.0	98:147.0	99:481.0	100:3713.0	101:2153.0	102:4583.0	103:29677.0	104:2992.0	105:1403.0	110:143.0	111:44.0	112:63.0	113:396.0	114:93.0	115:933.0	116:854.0	117:9305.0	118:835.0	119:929.0	120:54.0	121:81.0	123:25.0	124:12.0	125:90.0	126:47.0	127:17.0	128:340.0	129:5571.0	130:3345.0	131:4080.0	132:826.0	133:8223.0	134:602.0	135:562.0	137:46.0	139:39.0	140:90.0	141:1032.0	142:367.0	143:4590.0
ribitol	575497	217	85:248.0	86:43.0	87:65.0	88:62.0	89:897.0	90:98.0	92:20.0	95:22.0	99:113.0	100:224.0	101:774.0	102:28.0	103:6316.0	104:624.0	105:415.0	107:35.0	109:433.0	110:374.0	111:71.0	112:1.0	113:273.0	114:80.0	115:19.0	116:274.0	117:7478.0	118:701.0	119:297.0	126:2.0	128:44.0	129:3713.0	130:874.0	131:1633.0	132:149.0	133:1838.0	134:180.0	135:129.0	136:1.0	140:1.0	142:152.0	143:478.0	145:98.0	146:11.0	147:7935.0	148:1218.0	149:625.0	154:14.0	155:280.0
quinic acid	632897	345	85:2409.0	86:555.0	87:2017.0	88:587.0	89:1610.0	90:40.0	91:3677.0	92:677.0	93:3206.0	94:756.0	95:2018.0	96:319.0	97:1896.0	98:778.0	99:3313.0	100:594.0	101:8629.0	102:1689.0	103:10852.0	104:1036.0	105:3199.0	106:542.0	107:799.0	108:50.0	109:1347.0	110:285.0	111:2354.0	112:514.0	113:2216.0	114:444.0	115:14476.0	116:5495.0	117:9742.0	118:1360.0	119:4015.0	120:771.0	121:1528.0	122:198.0	123:731.0	124:191.0	125:1343.0	126:441.0	127:1924.0	128:861.0	129:10956.0	130:1665.0	131:16726.0
pyruvic acid	213805	174	86:84.0	89:7609.0	90:671.0	91:90.0	98:6.0	99:2390.0	100:1953.0	101:104.0	110:81.0	114:306.0	115:3591.0	116:333.0	117:2148.0	118:94.0	130:355.0	136:66.0	143:134.0	144:3.0	148:23.0	158:709.0	159:180.0	160:5.0	173:5.0	174:9542.0	175:1130.0	176:403.0	184:60.0	189:139.0	191:166.0	199:33.0	208:6.0	209:2.0	210:1.0	228:22.0	247:1.0	251:9.0	296:2.0	297:1.0	318:6.0	322:9.0	425:10.0
pyrophosphate	327517	110	85:59.0	86:424.0	88:3996.0	89:1099.0	90:521.0	91:2992.0	92:542.0	93:556.0	94:176.0	95:7.0	98:486.0	99:22.0	100:644.0	101:127.0	102:321.0	103:699.0	104:316.0	105:878.0	106:720.0	107:2656.0	108:521.0	109:1698.0	110:90323.0	111:3584.0	113:74.0	114:44.0	115:1098.0	116:32.0	117:291.0	118:249.0	119:1334.0	120:399.0	121:1855.0	122:318.0	123:1116.0	124:21.0	125:322.0	131:709.0	132:202.0	133:5324.0	134:2658.0	135:4880.0	136:799.0	137:6154.0	138:647.0	139:743.0	140:282.0
putrescine	588119	174	85:624.0	86:17614.0	87:1954.0	88:701.0	95:37.0	96:1.0	97:93.0	98:646.0	99:2310.0	100:8640.0	101:1171.0	102:973.0	103:9.0	110:382.0	111:26.0	112:811.0	113:463.0	114:1772.0	115:664.0	116:1599.0	117:894.0	118:197.0	124:16.0	125:39.0	126:2092.0	127:226.0	128:1088.0	129:243.0	130:4521.0	131:1582.0	132:862.0	140:655.0	141:77.0	142:1872.0	143:265.0	144:500.0	145:66.0	146:2422.0	153:32.0	156:175.0	158:658.0	159:41.0	160:306.0	161:249.0	162:38.0	167:11.0	170:321.0
proline	364523	142	85:1055.0	86:1908.0	87:916.0	88:634.0	95:165.0	96:356.0	97:345.0	99:1005.0	100:3118.0	101:1393.0	103:251.0	106:185.0	107:211.0	108:134.0	113:1037.0	114:294.0	115:1417.0	118:96.0	121:64.0	126:275.0	128:58.0	131:365.0	133:1875.0	140:1177.0	142:96461.0	143:13706.0	144:4081.0	145:234.0	147:1734.0	148:505.0	155:204.0	170:1119.0	174:120.0	175:34.0	176:111.0	181:141.0	184:74.0	196:36.0	204:70.0	215:33.0	216:2269.0	217:809.0	218:458.0	230:99.0	244:377.0	256:31.0	275:25.0
pipecolinic acid	404121	156	85:187.0	88:116.0	99:41.0	100:66.0	101:16.0	103:96.0	109:24.0	110:3.0	113:34.0	114:48.0	116:62.0	117:22.0	126:6.0	127:56.0	128:38.0	130:33.0	134:136.0	147:48.0	151:152.0	152:36.0	156:4170.0	157:475.0	158:163.0	168:30.0	171:57.0	181:23.0	184:125.0	186:10.0	193:50.0	216:8.0	227:24.0	230:88.0	231:22.0	299:135.0	300:78.0	304:20.0	318:8.0	363:26.0	391:1.0	400:3.0	407:6.0	410:5.0	435:5.0	467:3.0	487:21.0	499:1.0	500:1.0
phosphate	345365	314	85:2157.0	86:4845.0	87:5305.0	88:1544.0	89:6178.0	90:913.0	91:5486.0	92:639.0	93:1090.0	94:256.0	95:178.0	96:901.0	97:221.0	98:1216.0	99:626.0	100:3524.0	103:17906.0	104:4250.0	105:12326.0	106:1911.0	107:7514.0	108:751.0	109:2429.0	110:239.0	112:225.0	113:1044.0	114:607.0	115:23611.0	116:3246.0	117:2166.0	118:1082.0	119:15220.0	120:2183.0	121:11456.0	122:1330.0	123:5152.0	124:478.0	125:397.0	126:608.0	130:541.0	131:11922.0	132:2542.0	133:82619.0	134:12079.0	135:30184.0	136:3182.0	137:17801.0
phenylalanine	537804	218	85:116.0	86:960.0	87:386.0	88:130.0	89:524.0	90:333.0	91:7394.0	92:957.0	93:245.0	95:80.0	97:48.0	98:130.0	99:52.0	100:9746.0	101:1177.0	102:805.0	103:1034.0	104:243.0	105:388.0	107:71.0	113:39.0	114:39.0	115:219.0	116:165.0	117:780.0	118:464.0	119:424.0	120:416.0	121:430.0	122:59.0	123:39.0	129:97.0	130:1679.0	131:1133.0	132:1341.0	133:1146.0	134:336.0	135:293.0	136:49.0	138:34.0	139:49.0	140:25.0	141:29.0	142:42.0	144:83.0	145:192.0	146:426.0
pentonic acid	596671	292	85:28.0	86:27.0	87:46.0	88:51.0	89:633.0	90:52.0	91:30.0	92:18.0	93:9.0	94:18.0	95:9.0	96:27.0	98:18.0	99:48.0	100:58.0	101:133.0	102:249.0	103:2291.0	104:189.0	105:70.0	106:21.0	107:45.0	109:20.0	110:18.0	111:52.0	112:27.0	113:61.0	114:24.0	115:39.0	116:24.0	117:580.0	118:47.0	119:49.0	120:11.0	121:9.0	122:21.0	123:7.0	124:8.0	125:16.0	126:42.0	127:118.0	128:15.0	129:365.0	130:199.0	131:290.0	132:61.0	133:569.0
pentitol	561721	307	89:382.0	90:32.0	93:12.0	100:127.0	101:141.0	102:57.0	103:5552.0	104:377.0	105:31.0	110:101.0	113:98.0	115:27.0	117:1218.0	118:90.0	119:10.0	127:172.0	129:3002.0	130:931.0	131:555.0	133:909.0	134:160.0	141:20.0	143:185.0	144:135.0	147:4361.0	148:471.0	149:548.0	151:61.0	153:6.0	157:1007.0	158:82.0	159:54.0	161:29.0	163:129.0	171:32.0	173:7.0	175:78.0	177:56.0	184:126.0	186:4.0	187:24.0	189:406.0	190:96.0	191:390.0	193:55.0	201:3.0	203:79.0
oxoproline	485935	156	85:3305.0	86:3646.0	88:224.0	89:349.0	92:90.0	93:31.0	94:268.0	97:300.0	98:1005.0	99:1224.0	100:2213.0	101:88.0	102:773.0	103:769.0	104:198.0	105:507.0	106:72.0	108:279.0	109:95.0	110:674.0	111:220.0	112:3321.0	113:1081.0	114:1752.0	115:792.0	116:101.0	117:1281.0	118:207.0	119:332.0	122:383.0	123:65.0	124:48.0	126:536.0	127:49.0	128:356.0	129:115.0	130:114.0	131:2158.0	132:618.0	133:4526.0	134:754.0	135:255.0	137:24.0	138:84.0	139:101.0	141:560.0	142:564.0
O-acetylserine	414914	174	85:50.0	88:106.0	89:497.0	90:71.0	91:67.0	92:42.0	93:18.0	95:6.0	100:1115.0	101:583.0	102:369.0	103:258.0	104:89.0	107:294.0	108:42.0	110:29.0	111:25.0	112:39.0	114:153.0	115:82.0	116:2248.0	117:605.0	118:166.0	127:20.0	128:35.0	129:92.0	130:222.0	131:1052.0	132:2219.0	133:371.0	134:647.0	136:37.0	143:114.0	144:320.0	146:17.0	147:692.0	149:416.0	153:1.0	158:108.0	160:21.0	167:25.0	172:25.0	174:3344.0	175:330.0	176:118.0	182:14.0	185:66.0
nicotinic acid	366992	180	85:402.0	86:47.0	87:81.0	90:191.0	91:76.0	94:43.0	99:36.0	100:31.0	103:50.0	105:288.0	106:4046.0	107:327.0	109:67.0	110:145.0	118:33.0	122:66.0	123:45.0	126:72.0	129:143.0	134:280.0	135:48.0	136:4959.0	137:603.0	138:162.0	139:22.0	153:17.0	156:104.0	158:16.0	160:19.0	165:17.0	166:29.0	167:25.0	171:18.0	175:13.0	179:34.0	180:4823.0	181:551.0	182:132.0	184:156.0	195:164.0	196:32.0	198:40.0	200:20.0	201:26.0	202:22.0	205:27.0	220:19.0
nicotianamine	898928	186	85:1045.0	86:2209.0	87:492.0	88:565.0	89:531.0	90:17.0	91:24.0	92:91.0	93:60.0	94:2698.0	95:943.0	96:3824.0	97:768.0	98:953.0	99:875.0	100:6932.0	101:1241.0	102:2847.0	103:7119.0	104:1527.0	105:301.0	106:281.0	107:1.0	108:595.0	109:248.0	110:374.0	111:147.0	112:876.0	113:681.0	114:3367.0	115:1337.0	116:3362.0	117:2278.0	118:457.0	119:120.0	120:106.0	121:331.0	122:538.0	123:901.0	124:543.0	125:476.0	126:976.0	127:411.0	128:8448.0	129:4912.0	130:2632.0	131:1356.0
N-acetylmannosamine	735323	319	85:1141.0	86:451.0	87:885.0	88:794.0	89:7966.0	90:778.0	91:624.0	93:87.0	94:49.0	95:261.0	96:255.0	97:763.0	98:285.0	99:645.0	100:1414.0	101:2282.0	102:588.0	103:22851.0	104:2059.0	105:1722.0	106:141.0	108:12.0	109:340.0	110:235.0	111:311.0	113:842.0	114:5548.0	115:953.0	116:1164.0	117:12085.0	118:1540.0	119:1530.0	120:118.0	123:92.0	125:29.0	126:101.0	127:736.0	128:479.0	129:16363.0	130:2769.0	131:3417.0	132:431.0	133:8669.0	134:1093.0	135:600.0	136:274.0	137:5.0
n-acetyl-d-hexosamine	746341	319	85:448.0	86:230.0	88:655.0	89:9641.0	90:778.0	99:345.0	100:2544.0	101:2131.0	102:964.0	103:45456.0	104:4561.0	105:1970.0	106:10.0	113:655.0	114:2492.0	115:766.0	116:104.0	117:11596.0	118:1129.0	119:1434.0	126:279.0	127:100.0	128:346.0	129:15183.0	130:2624.0	131:3200.0	133:18066.0	134:1988.0	135:689.0	140:72.0	141:221.0	142:588.0	143:1887.0	144:357.0	146:152.0	147:49213.0	148:7660.0	149:5097.0	150:404.0	151:125.0	154:287.0	156:370.0	157:16485.0	158:2488.0	159:1263.0	160:179.0	161:548.0
mucic acid	709842	333	85:27.0	88:2.0	89:28.0	90:101.0	93:21.0	95:66.0	99:171.0	101:153.0	102:448.0	103:1679.0	104:125.0	105:13.0	106:2.0	107:23.0	110:36.0	111:100.0	115:17.0	117:651.0	118:112.0	121:8.0	124:1.0	128:77.0	129:1082.0	130:312.0	131:424.0	133:1205.0	134:12.0	135:82.0	136:4.0	137:3.0	139:2.0	140:41.0	141:17.0	142:106.0	143:1480.0	144:111.0	145:32.0	146:17.0	147:6387.0	148:679.0	149:640.0	150:1.0	152:3.0	153:14.0	154:2.0	155:37.0	157:198.0
methionine sulfoxide	605401	128	85:190.0	86:166.0	87:115.0	88:218.0	89:228.0	90:246.0	91:507.0	93:268.0	95:100.0	96:21.0	97:18.0	98:97.0	99:117.0	100:2102.0	101:139.0	102:866.0	103:1736.0	104:167.0	107:262.0	109:20.0	112:159.0	113:5.0	114:774.0	115:220.0	116:152.0	117:80.0	118:107.0	119:358.0	120:67.0	121:90.0	123:130.0	124:16.0	125:4.0	128:17068.0	129:2443.0	130:1288.0	131:524.0	132:237.0	133:525.0	134:149.0	135:137.0	136:133.0	137:7.0	140:32.0	141:71.0	143:42.0	144:169.0
methionine	483560	176	86:209.0	87:157.0	88:89.0	92:28.0	96:49.0	98:179.0	100:943.0	101:113.0	102:175.0	103:199.0	104:109.0	105:441.0	107:31.0	114:409.0	115:107.0	117:136.0	118:21.0	122:14.0	128:6524.0	129:603.0	130:496.0	131:1184.0	132:354.0	134:118.0	144:59.0	145:49.0	146:97.0	147:486.0	148:243.0	149:200.0	151:51.0	159:53.0	160:202.0	161:47.0	162:43.0	163:30.0	164:16.0	172:30.0	174:90.0	175:14.0	176:5168.0	177:722.0	178:375.0	179:63.0	181:18.0	184:26.0	187:28.0
methanolphosphate	289520	241	91:189.0	98:118.0	99:213.0	109:13.0	110:42.0	115:116.0	117:125.0	118:94.0	119:81.0	121:107.0	122:6.0	123:105.0	130:13.0	133:646.0	134:53.0	135:408.0	136:125.0	137:176.0	143:34.0	144:4.0	151:78.0	158:18.0	160:2.0	163:856.0	164:67.0	165:58.0	167:92.0	168:16.0	181:147.0	184:128.0	195:233.0	198:4.0	210:1.0	211:438.0	212:72.0	213:19.0	225:3.0	228:46.0	239:1.0	241:2338.0	242:433.0	243:249.0	244:9.0	256:169.0	257:14.0	282:5.0	301:9.0
mannonic acid	689527	333	85:362.0	87:509.0	88:148.0	89:1741.0	90:24.0	95:54.0	97:303.0	99:268.0	100:2.0	101:1388.0	102:1982.0	103:9955.0	104:1044.0	105:492.0	107:4.0	109:11.0	110:32.0	111:166.0	113:287.0	114:15.0	115:403.0	116:499.0	117:7048.0	118:652.0	119:665.0	126:13.0	127:153.0	128:31.0	129:5830.0	130:1573.0	131:2999.0	132:332.0	133:5505.0	134:683.0	135:410.0	138:6.0	139:2.0	141:167.0	142:35.0	143:3605.0	144:325.0	145:246.0	147:28972.0	148:4457.0	149:2990.0	150:263.0	151:224.0
maltose	954710	204	85:65.0	86:12.0	87:178.0	89:646.0	90:60.0	94:54.0	99:52.0	100:39.0	101:228.0	102:47.0	103:3362.0	104:248.0	105:182.0	109:87.0	111:1.0	112:1.0	113:106.0	114:133.0	115:106.0	116:132.0	117:1609.0	118:51.0	119:22.0	129:2127.0	130:222.0	131:640.0	133:703.0	135:19.0	141:2.0	142:71.0	143:382.0	144:13.0	147:3812.0	148:592.0	149:293.0	150:21.0	155:171.0	156:13.0	157:317.0	158:75.0	159:7.0	160:454.0	161:121.0	163:127.0	169:1406.0	170:234.0	171:76.0
malic acid	463180	233	85:66.0	87:316.0	88:106.0	89:148.0	90:42.0	95:37.0	99:129.0	101:4462.0	102:488.0	103:641.0	104:93.0	105:294.0	115:533.0	116:432.0	117:2305.0	118:259.0	119:501.0	120:70.0	121:62.0	124:21.0	129:385.0	131:1945.0	132:129.0	133:6850.0	134:1075.0	135:667.0	136:51.0	137:33.0	139:20.0	142:41.0	143:745.0	144:107.0	145:145.0	147:21089.0	148:2969.0	149:2528.0	150:99.0	151:286.0	153:24.0	158:12.0	159:29.0	163:56.0	171:746.0	172:65.0	173:152.0	174:39.0	175:1710.0
maleic acid	363611	245	85:300.0	86:27.0	87:53.0	88:3.0	89:7.0	90:9.0	92:15.0	93:51.0	97:3.0	98:245.0	99:110.0	100:25.0	101:8.0	102:26.0	103:103.0	104:2.0	105:20.0	106:28.0	107:81.0	108:16.0	110:4.0	111:2.0	113:162.0	114:6.0	115:612.0	116:5.0	117:167.0	118:22.0	119:32.0	120:3.0	123:2.0	126:363.0	127:156.0	128:46.0	129:24.0	130:87.0	131:191.0	133:608.0	134:197.0	135:49.0	136:9.0	137:1.0	138:1.0	143:343.0	144:5.0	145:15.0	146:37.0
lyxose	541086	217	85:155.0	87:455.0	88:330.0	89:5647.0	90:390.0	94:48.0	96:79.0	99:377.0	100:2717.0	101:1492.0	102:600.0	103:35832.0	104:3052.0	105:1929.0	106:120.0	107:53.0	109:17.0	110:80.0	111:85.0	112:138.0	113:332.0	114:254.0	115:274.0	116:415.0	117:4160.0	118:270.0	119:534.0	121:96.0	126:187.0	127:203.0	128:129.0	129:3451.0	130:540.0	131:1760.0	133:4326.0	134:544.0	135:414.0	138:29.0	139:23.0	142:121.0	143:604.0	144:104.0	145:265.0	147:11644.0	148:1756.0	149:1176.0	150:87.0
lyxitol	573587	217	85:649.0	86:59.0	87:142.0	88:75.0	89:607.0	95:25.0	97:25.0	99:247.0	100:57.0	101:550.0	102:92.0	103:6136.0	104:480.0	105:198.0	106:44.0	111:98.0	112:73.0	113:193.0	114:48.0	115:140.0	116:225.0	117:3144.0	118:289.0	119:258.0	120:15.0	127:102.0	129:2235.0	130:260.0	131:777.0	133:1341.0	134:87.0	135:42.0	141:89.0	143:195.0	144:16.0	145:61.0	147:6082.0	148:964.0	149:538.0	150:39.0	151:43.0	157:231.0	158:21.0	160:137.0	177:54.0	189:540.0	190:85.0
lysine	663483	156	85:2755.0	86:29130.0	87:3786.0	88:12077.0	89:1291.0	90:709.0	92:136.0	93:103.0	94:668.0	95:313.0	96:506.0	97:609.0	98:2819.0	99:1955.0	100:31497.0	101:4429.0	102:7671.0	103:3645.0	104:565.0	105:379.0	106:83.0	107:97.0	108:128.0	109:134.0	110:753.0	111:416.0	112:6522.0	113:2018.0	114:7116.0	115:10574.0	116:3465.0	117:4929.0	118:1028.0	119:900.0	120:191.0	121:127.0	123:145.0	124:606.0	125:212.0	126:2585.0	127:890.0	128:26290.0	129:4466.0	130:10847.0	131:6738.0	132:4508.0	133:6149.0
linoleic acid	777414	150	85:1534.0	86:470.0	87:386.0	88:244.0	89:1256.0	90:176.0	91:6885.0	92:1525.0	93:8654.0	94:6153.0	95:14372.0	96:7918.0	97:3896.0	98:518.0	99:829.0	100:115.0	101:441.0	102:166.0	103:421.0	104:436.0	105:2615.0	106:995.0	107:4482.0	108:3591.0	109:5935.0	110:3865.0	111:1556.0	112:178.0	113:194.0	115:385.0	116:1903.0	117:9875.0	118:1041.0	119:1844.0	120:836.0	121:4850.0	122:2280.0	123:2389.0	124:1664.0	125:673.0	126:42.0	127:232.0	128:199.0	129:13385.0	130:1387.0	131:4194.0	132:1042.0
levoglucosan	569637	204	85:775.0	87:165.0	88:163.0	89:177.0	90:42.0	91:21.0	92:2.0	95:13.0	97:132.0	98:53.0	99:731.0	100:180.0	101:2830.0	102:212.0	103:5456.0	104:270.0	105:366.0	109:317.0	111:424.0	112:33.0	113:818.0	114:131.0	115:724.0	116:1575.0	117:3643.0	118:337.0	119:568.0	120:38.0	125:69.0	126:44.0	127:263.0	129:5991.0	130:703.0	131:1830.0	132:221.0	133:3867.0	134:297.0	135:293.0	136:48.0	139:2.0	140:20.0	141:67.0	142:707.0	143:2053.0	144:218.0	145:219.0	147:6558.0
leucrose	888639	204	86:31.0	95:20.0	98:130.0	101:245.0	103:1618.0	104:9.0	106:15.0	108:14.0	110:97.0	111:73.0	117:548.0	118:85.0	127:68.0	129:1836.0	130:391.0	131:153.0	133:276.0	134:68.0	137:8.0	143:269.0	147:1873.0	155:16.0	159:6.0	163:145.0	167:53.0	169:109.0	176:36.0	177:60.0	179:26.0	180:7.0	185:48.0	189:216.0	190:32.0	191:439.0	192:60.0	193:57.0	196:14.0	203:92.0	204:3787.0	205:926.0	206:321.0	207:600.0	208:65.0	209:2.0	217:1057.0	218:246.0	219:103.0
leucine	345575	158	85:8915.0	86:14095.0	88:2455.0	90:1111.0	93:642.0	97:1620.0	98:7124.0	102:23926.0	104:1872.0	105:3635.0	109:648.0	116:3986.0	118:1334.0	128:2559.0	130:14542.0	131:10432.0	132:10158.0	134:3850.0	135:3656.0	139:666.0	140:440.0	142:1591.0	143:744.0	146:11630.0	150:757.0	152:225.0	154:242.0	156:1416.0	158:99428.0	159:13259.0	160:4156.0	161:473.0	162:359.0	164:227.0	167:916.0	168:223.0	170:1529.0	183:713.0	185:152.0	188:1140.0	189:46589.0	192:1122.0	210:252.0	213:918.0	214:126.0	218:1526.0	219:557.0
lactobionic acid	972139	204	85:5490.0	86:1801.0	87:6474.0	88:3540.0	89:15202.0	90:1571.0	91:1284.0	92:511.0	93:702.0	94:722.0	95:1950.0	96:1508.0	97:10499.0	98:1241.0	99:5119.0	100:1010.0	101:19111.0	102:23065.0	103:112675.0	104:11611.0	105:6191.0	106:675.0	107:2573.0	108:544.0	109:4156.0	110:361.0	111:4545.0	112:835.0	113:6220.0	114:1334.0	115:6537.0	116:8315.0	117:80736.0	118:8287.0	119:7214.0	120:715.0	121:701.0	122:242.0	123:588.0	124:295.0	125:1475.0	126:487.0	127:4027.0	128:1216.0	129:105154.0	130:22114.0	131:25235.0
lactitol	959541	361	85:15165.0	86:3999.0	87:9771.0	88:6313.0	89:90957.0	90:7984.0	91:5304.0	92:614.0	93:862.0	94:1584.0	95:2674.0	96:1615.0	97:15793.0	98:2935.0	99:12184.0	100:25041.0	101:32274.0	102:16565.0	103:350649.0	104:34478.0	105:29796.0	106:4794.0	107:1805.0	108:900.0	109:11519.0	110:2403.0	111:9672.0	112:2642.0	113:15560.0	114:7078.0	115:12952.0	116:16047.0	117:175394.0	118:18910.0	119:17415.0	120:1844.0	121:1309.0	122:349.0	123:1058.0	124:692.0	125:2841.0	126:3313.0	127:11467.0	128:4553.0	129:196920.0	130:30323.0	131:50396.0
lactic acid	217657	191	85:8684.0	86:6573.0	87:72227.0	88:111565.0	89:22391.0	90:1554.0	91:2622.0	92:778.0	93:502.0	94:4760.0	95:1164.0	96:739.0	97:892.0	98:246.0	99:4891.0	100:2372.0	101:61750.0	102:48891.0	103:46949.0	104:6822.0	105:17397.0	106:1817.0	107:2274.0	108:297.0	109:91.0	111:450.0	113:4576.0	114:1039.0	115:35415.0	116:15880.0	117:1091636.0	118:122979.0	119:56962.0	120:3499.0	121:613.0	126:206.0	127:1515.0	128:232.0	129:21595.0	130:2560.0	131:73022.0	132:12571.0	133:150112.0	134:23790.0	135:12422.0	136:1035.0	137:319.0
itaconic acid	386511	147	92:53.0	94:44.0	95:223.0	96:124.0	97:3511.0	98:1385.0	101:481.0	103:529.0	104:70.0	105:199.0	111:73.0	112:51.0	113:132.0	115:136.0	116:86.0	118:39.0	119:269.0	120:15.0	122:569.0	123:35.0	125:60.0	126:53.0	127:28.0	131:790.0	132:78.0	133:1425.0	135:116.0	140:253.0	141:906.0	142:427.0	143:125.0	144:23.0	145:19.0	146:82.0	147:38445.0	148:6215.0	149:3614.0	151:19.0	155:64.0	156:81.0	157:185.0	159:50.0	160:27.0	170:24.0	173:97.0	187:261.0	202:68.0
isothreonic acid	489385	292	85:304.0	86:391.0	88:631.0	89:4158.0	90:414.0	91:179.0	92:233.0	93:215.0	94:45.0	96:145.0	97:116.0	98:15.0	99:816.0	100:110.0	101:2762.0	102:21122.0	103:20966.0	104:2634.0	105:1408.0	106:64.0	107:560.0	108:290.0	109:71.0	110:395.0	111:105.0	113:1032.0	114:253.0	115:1508.0	116:877.0	117:33848.0	118:3267.0	119:2907.0	120:140.0	121:96.0	122:8.0	124:18.0	125:13.0	127:531.0	128:50.0	129:6995.0	130:17816.0	131:9728.0	132:2127.0	133:13693.0	134:2261.0	135:1252.0	136:37.0
isoleucine	359251	158	85:1549.0	86:3001.0	87:645.0	88:285.0	89:271.0	90:580.0	91:64.0	92:52.0	95:58.0	96:323.0	97:189.0	98:829.0	99:977.0	100:9875.0	101:1414.0	102:3456.0	103:1535.0	104:311.0	105:134.0	111:127.0	112:440.0	113:373.0	114:1505.0	115:765.0	116:651.0	118:274.0	119:292.0	121:53.0	123:27.0	126:183.0	128:1693.0	129:920.0	130:964.0	131:1559.0	132:2068.0	133:2024.0	135:106.0	142:989.0	143:511.0	144:398.0	145:30.0	146:574.0	147:8578.0	148:1508.0	149:662.0	156:373.0	157:197.0
isohexonic acid	698302	333	85:4516.0	86:1527.0	87:7244.0	88:3762.0	89:20346.0	90:1668.0	91:1161.0	92:385.0	93:296.0	94:327.0	95:832.0	96:443.0	97:3951.0	98:678.0	99:5414.0	100:1202.0	101:19281.0	102:19463.0	103:145699.0	104:14299.0	105:7979.0	106:535.0	107:1368.0	108:238.0	109:357.0	110:174.0	111:2060.0	112:443.0	113:4047.0	114:728.0	115:6155.0	116:5400.0	117:71550.0	118:7479.0	119:7784.0	120:708.0	121:457.0	122:71.0	123:259.0	124:139.0	125:757.0	126:430.0	127:2683.0	128:684.0	129:52214.0	130:14079.0	131:28017.0
isochlorogenic acid	1020095	307	85:800.0	86:60.0	87:526.0	88:400.0	89:993.0	90:116.0	91:1660.0	92:246.0	93:1274.0	94:328.0	95:789.0	96:144.0	97:437.0	98:39.0	99:896.0	100:100.0	101:2162.0	102:471.0	103:5418.0	104:405.0	105:1222.0	106:104.0	107:202.0	109:567.0	111:584.0	112:99.0	113:597.0	114:109.0	115:2615.0	116:996.0	117:3212.0	118:331.0	119:982.0	120:139.0	121:652.0	122:100.0	123:403.0	124:25.0	125:325.0	127:615.0	128:292.0	129:4942.0	130:669.0	131:3375.0	132:422.0	133:8599.0	134:977.0
inositol-4-monophosphate	845976	315	100:40.0	104:35.0	107:57.0	113:34.0	117:5.0	128:7.0	129:318.0	133:192.0	137:66.0	142:185.0	143:288.0	144:3.0	147:3716.0	148:705.0	150:3.0	151:84.0	153:82.0	155:66.0	156:40.0	158:31.0	159:5.0	163:11.0	164:91.0	166:55.0	167:35.0	168:65.0	169:49.0	173:33.0	177:50.0	178:26.0	180:12.0	181:79.0	182:9.0	183:29.0	189:11.0	190:133.0	191:543.0	192:52.0	194:70.0	195:10.0	196:25.0	201:25.0	207:133.0	209:68.0	211:490.0	212:79.0	213:19.0
hypoxanthine	619128	265	85:17650.0	86:12163.0	87:3151.0	88:967.0	89:1497.0	90:1362.0	91:1011.0	92:2327.0	93:2705.0	94:2109.0	95:8249.0	96:4731.0	97:4274.0	98:10523.0	99:10631.0	100:18705.0	101:4328.0	102:2856.0	103:1825.0	104:825.0	105:732.0	106:877.0	107:1246.0	108:1010.0	109:1929.0	110:7804.0	111:16720.0	112:8157.0	113:3184.0	114:2386.0	115:2768.0	116:1782.0	117:3672.0	118:1096.0	119:3047.0	120:887.0	121:1152.0	122:1601.0	123:7675.0	124:5924.0	125:27347.0	126:4669.0	127:1631.0	128:4687.0	129:757.0	130:3064.0	131:18005.0
hexuronic acid	673957	333	85:14.0	86:64.0	87:204.0	88:53.0	89:1102.0	90:64.0	91:56.0	99:34.0	100:167.0	101:92.0	102:311.0	103:1518.0	104:119.0	105:291.0	107:7.0	109:6.0	110:4.0	111:8.0	112:15.0	113:6.0	114:63.0	115:99.0	116:80.0	117:335.0	118:24.0	119:103.0	121:3.0	124:8.0	126:10.0	127:11.0	128:44.0	129:549.0	130:240.0	131:339.0	132:38.0	133:708.0	134:80.0	135:46.0	136:3.0	138:5.0	139:43.0	140:2.0	141:1.0	142:54.0	143:698.0	144:53.0	145:54.0
hexose-6-phosphate	806282	387	89:205.0	90:34.0	100:62.0	101:173.0	103:155.0	105:83.0	113:36.0	114:63.0	116:51.0	117:51.0	129:326.0	130:58.0	131:112.0	133:153.0	135:38.0	143:37.0	145:25.0	147:476.0	148:80.0	157:90.0	160:244.0	161:48.0	169:18.0	189:27.0	191:42.0	205:21.0	211:118.0	216:24.0	217:145.0	218:44.0	219:21.0	225:30.0	227:17.0	231:19.0	247:31.0	248:13.0	285:42.0	298:19.0	299:223.0	300:63.0	301:70.0	302:32.0	305:24.0	307:13.0	315:124.0	316:28.0	329:15.0
hexadecylglycerol	867593	205	85:8744.0	86:578.0	87:1216.0	88:1214.0	89:4931.0	90:533.0	91:781.0	92:44.0	93:250.0	94:167.0	95:1193.0	96:711.0	97:3878.0	98:905.0	99:2281.0	100:306.0	101:7992.0	102:907.0	103:12467.0	104:903.0	105:1844.0	106:137.0	107:212.0	108:203.0	109:527.0	110:203.0	111:1123.0	112:450.0	113:823.0	115:2952.0	116:5985.0	117:34930.0	118:3298.0	119:2669.0	120:178.0	121:191.0	122:110.0	123:209.0	124:134.0	125:609.0	126:225.0	127:198.0	129:6387.0	130:12702.0	131:12726.0	132:2986.0	133:19640.0
guanine	744307	352	85:485.0	86:288.0	87:42.0	89:317.0	95:86.0	98:175.0	99:1474.0	100:782.0	101:980.0	102:75.0	103:1581.0	104:106.0	105:14.0	110:49.0	111:272.0	112:15.0	113:289.0	114:183.0	115:231.0	116:930.0	117:753.0	118:116.0	119:40.0	122:16.0	124:27.0	125:94.0	126:14.0	127:102.0	128:117.0	129:1922.0	130:538.0	131:1046.0	132:378.0	133:1248.0	135:247.0	137:42.0	138:19.0	139:86.0	140:23.0	141:220.0	142:118.0	143:248.0	144:113.0	147:4446.0	148:756.0	149:176.0	150:97.0
glycine	368707	248	85:2882.0	86:87494.0	87:10917.0	88:4018.0	89:822.0	92:65.0	93:42.0	94:27.0	95:426.0	96:50.0	97:67.0	99:1489.0	100:53029.0	101:10140.0	102:5892.0	103:928.0	105:1276.0	110:146.0	113:1787.0	114:44.0	115:2820.0	116:1864.0	117:12472.0	118:47.0	119:3422.0	122:40.0	123:85.0	125:63.0	129:156.0	130:9640.0	131:7466.0	132:862.0	133:31722.0	134:5661.0	135:2633.0	144:2949.0	145:349.0	146:1208.0	147:26782.0	148:8179.0	149:5445.0	158:2433.0	159:1298.0	160:2359.0	161:551.0	162:205.0	163:69.0
glycerol-alpha-phosphate	590747	357	85:750.0	87:846.0	88:468.0	89:1193.0	90:82.0	91:168.0	92:114.0	93:127.0	94:26.0	95:116.0	97:212.0	98:232.0	99:483.0	101:13348.0	102:1461.0	103:9463.0	104:991.0	105:689.0	106:35.0	107:239.0	108:36.0	109:51.0	111:385.0	113:2220.0	114:284.0	115:2195.0	116:2414.0	117:2066.0	118:407.0	119:755.0	120:59.0	121:349.0	122:90.0	123:101.0	125:30.0	127:73.0	129:6764.0	130:1365.0	131:6671.0	132:512.0	133:8224.0	134:1367.0	135:2622.0	136:210.0	137:734.0	138:89.0	139:7.0
glycerol-3-galactoside	800205	204	85:119.0	86:50.0	88:92.0	89:704.0	90:63.0	97:170.0	99:209.0	101:1588.0	102:180.0	103:7466.0	104:638.0	105:274.0	113:140.0	114:16.0	115:228.0	116:505.0	117:2068.0	118:19.0	119:111.0	129:3086.0	130:248.0	131:1536.0	132:221.0	133:1744.0	135:112.0	136:31.0	141:23.0	143:419.0	144:45.0	147:6254.0	148:466.0	149:464.0	150:25.0	158:13.0	159:168.0	169:405.0	172:18.0	175:156.0	189:502.0	190:237.0	191:1005.0	192:114.0	193:51.0	199:32.0	203:276.0	204:12834.0	205:2295.0
glycerol	344466	205	85:1069.0	86:1979.0	87:2157.0	88:1086.0	89:5466.0	90:494.0	91:283.0	94:134.0	97:170.0	99:483.0	100:547.0	101:7688.0	102:1229.0	103:30772.0	104:2994.0	105:1697.0	106:143.0	108:135.0	109:140.0	111:130.0	112:89.0	113:993.0	114:232.0	115:2539.0	116:2329.0	117:35562.0	118:3659.0	119:3831.0	120:444.0	121:441.0	122:107.0	123:185.0	124:113.0	128:225.0	129:5116.0	130:612.0	131:6207.0	132:1094.0	133:25238.0	134:3729.0	135:2380.0	136:427.0	139:148.0	143:244.0	146:99.0	147:56187.0	148:9192.0
glyceric acid	377495	189	87:199.0	89:698.0	90:111.0	93:56.0	98:33.0	99:176.0	100:63.0	101:1315.0	102:3672.0	103:4054.0	104:371.0	105:293.0	106:106.0	107:60.0	108:48.0	113:36.0	114:94.0	115:261.0	116:366.0	117:2480.0	119:409.0	122:34.0	130:941.0	131:1036.0	133:4658.0	135:416.0	142:23.0	147:8908.0	148:1388.0	149:813.0	157:22.0	158:22.0	159:33.0	161:42.0	162:30.0	163:86.0	166:42.0	175:382.0	176:31.0	177:220.0	189:3993.0	190:816.0	191:384.0	200:21.0	204:145.0	205:651.0	206:186.0
glutaric acid	419420	261	85:1528.0	86:213.0	87:792.0	88:96.0	89:183.0	91:86.0	92:19.0	95:25.0	96:23.0	97:2037.0	98:121.0	99:880.0	100:160.0	101:1460.0	102:1449.0	103:843.0	104:115.0	105:157.0	111:308.0	112:44.0	113:269.0	114:59.0	115:3003.0	116:406.0	117:885.0	119:176.0	122:26.0	123:36.0	125:74.0	126:25.0	127:2958.0	128:299.0	129:721.0	130:4450.0	131:2098.0	132:176.0	133:1958.0	134:209.0	135:134.0	136:37.0	138:22.0	140:33.0	141:171.0	142:110.0	143:1726.0	144:200.0	145:71.0
glutamine	600315	156	85:588.0	86:773.0	87:527.0	88:297.0	89:472.0	90:276.0	91:144.0	92:65.0	93:78.0	94:61.0	95:137.0	96:185.0	97:201.0	98:705.0	99:418.0	100:4218.0	101:1051.0	102:801.0	104:146.0	105:125.0	107:73.0	110:227.0	111:76.0	112:1090.0	113:753.0	114:2855.0	115:2580.0	116:2463.0	117:1187.0	118:279.0	119:308.0	122:34.0	124:65.0	125:100.0	126:1306.0	128:4527.0	129:1216.0	130:1701.0	131:3856.0	132:1540.0	133:2992.0	134:655.0	135:215.0	136:26.0	139:3235.0	140:1116.0	141:410.0
glutamic acid	527086	246	85:245.0	86:295.0	87:285.0	98:79.0	99:61.0	100:2357.0	101:271.0	102:77.0	103:118.0	105:365.0	107:114.0	110:281.0	112:55.0	113:180.0	114:317.0	115:763.0	116:106.0	117:121.0	125:9.0	128:4331.0	129:826.0	130:261.0	131:512.0	132:247.0	133:612.0	134:292.0	135:8.0	140:608.0	143:126.0	144:21.0	147:8471.0	148:873.0	149:1072.0	150:66.0	151:2.0	152:5.0	153:24.0	154:34.0	155:50.0	156:2334.0	157:559.0	158:592.0	159:27.0	160:7.0	172:34.0	174:8.0	184:137.0
glucose-6-phosphate	818275	387	89:2051.0	90:203.0	91:178.0	94:11.0	95:62.0	98:94.0	99:125.0	100:221.0	101:1887.0	102:354.0	103:2375.0	104:220.0	105:395.0	107:50.0	109:82.0	111:94.0	112:58.0	113:214.0	115:231.0	116:632.0	117:455.0	119:268.0	121:26.0	122:30.0	125:55.0	128:126.0	129:3069.0	130:602.0	131:1273.0	132:58.0	133:2409.0	134:158.0	135:122.0	137:37.0	140:51.0	141:115.0	142:97.0	143:74.0	144:29.0	145:148.0	146:37.0	147:4873.0	148:464.0	149:599.0	151:95.0	153:23.0	157:1012.0
glucose-1-phosphate	594647	217	85:385.0	86:98.0	87:248.0	88:286.0	89:468.0	90:224.0	92:20.0	95:218.0	99:284.0	101:1180.0	103:1916.0	104:47.0	107:220.0	109:96.0	110:193.0	111:260.0	112:20.0	113:386.0	114:41.0	115:209.0	116:863.0	117:2309.0	118:189.0	119:243.0	125:12.0	126:151.0	128:127.0	129:1571.0	130:306.0	131:508.0	132:123.0	133:2331.0	134:352.0	135:130.0	136:1.0	139:40.0	140:858.0	141:105.0	142:138.0	143:915.0	144:125.0	145:156.0	147:8229.0	148:1243.0	149:964.0	150:76.0	151:107.0
glucose	678811	217	85:818.0	86:561.0	87:794.0	88:502.0	89:7762.0	90:614.0	91:785.0	92:21.0	93:83.0	94:79.0	95:57.0	96:257.0	97:347.0	98:331.0	99:656.0	100:1716.0	101:2403.0	102:1778.0	103:13949.0	104:1499.0	105:1568.0	106:55.0	107:258.0	109:253.0	110:275.0	111:599.0	112:227.0	113:493.0	114:483.0	115:1434.0	116:1504.0	117:6814.0	118:819.0	119:1098.0	120:46.0	122:6.0	124:112.0	125:47.0	126:232.0	127:236.0	128:579.0	129:9938.0	130:3866.0	131:2661.0	132:727.0	133:5886.0	134:558.0
glucoheptulose	828606	217	85:139.0	86:13.0	89:1593.0	91:2.0	94:55.0	97:1692.0	98:126.0	99:121.0	100:313.0	101:365.0	103:5867.0	104:480.0	105:349.0	109:19.0	111:2.0	114:1800.0	115:154.0	116:242.0	117:2040.0	118:246.0	119:195.0	120:35.0	122:30.0	128:61.0	129:1591.0	130:174.0	131:183.0	133:1318.0	134:156.0	136:15.0	141:68.0	142:187.0	143:391.0	144:75.0	147:6372.0	148:889.0	149:623.0	152:13.0	154:11.0	156:61.0	157:517.0	158:120.0	159:80.0	160:16.0	161:17.0	163:75.0	166:11.0
galactose	648756	319	85:620.0	86:2348.0	87:2074.0	88:1466.0	89:22824.0	90:1966.0	91:898.0	97:640.0	99:1455.0	100:3867.0	101:6075.0	102:3366.0	103:44973.0	104:4301.0	105:11826.0	106:888.0	107:318.0	110:106.0	111:644.0	112:551.0	113:1365.0	114:3837.0	115:2232.0	116:2050.0	117:35884.0	118:3511.0	119:3431.0	120:215.0	121:47.0	123:25.0	124:36.0	125:81.0	126:497.0	127:465.0	128:1073.0	129:39974.0	130:6567.0	131:10141.0	132:1432.0	133:22622.0	134:2726.0	135:1434.0	136:78.0	138:88.0	139:65.0	140:225.0	141:491.0
galactonic acid	690882	292	85:918.0	86:238.0	87:865.0	88:630.0	89:3376.0	90:737.0	91:316.0	95:57.0	96:68.0	97:1011.0	98:413.0	99:1406.0	100:448.0	101:4514.0	102:3806.0	103:26292.0	104:2417.0	105:1403.0	106:36.0	107:255.0	108:13.0	109:160.0	110:149.0	111:353.0	112:80.0	113:956.0	114:440.0	115:1587.0	116:1106.0	117:12863.0	118:1333.0	119:1189.0	124:209.0	125:121.0	126:8.0	127:610.0	128:752.0	129:11296.0	130:3317.0	131:4665.0	132:800.0	133:8579.0	134:1371.0	135:1003.0	137:72.0	139:58.0	140:2168.0
galactitol	669079	319	85:369.0	86:196.0	87:1.0	88:484.0	89:1920.0	90:267.0	91:81.0	92:98.0	96:28.0	97:404.0	98:135.0	99:704.0	100:30.0	101:1474.0	102:211.0	103:16349.0	104:1773.0	105:733.0	106:67.0	107:210.0	108:70.0	109:20.0	110:52.0	111:280.0	112:158.0	113:398.0	114:150.0	115:494.0	116:897.0	117:7258.0	118:718.0	119:703.0	121:10.0	122:38.0	123:23.0	125:57.0	127:137.0	128:157.0	129:4680.0	130:738.0	131:2077.0	132:376.0	133:3751.0	134:717.0	135:343.0	136:59.0	138:30.0
galactinol	1017580	204	85:17.0	86:36.0	87:46.0	88:20.0	97:9.0	99:36.0	101:68.0	102:47.0	103:1462.0	104:144.0	105:69.0	111:44.0	116:13.0	117:137.0	118:2.0	122:4.0	124:26.0	125:24.0	129:1340.0	130:121.0	131:155.0	133:138.0	136:13.0	139:5.0	140:38.0	142:58.0	143:185.0	144:24.0	147:1783.0	148:114.0	149:219.0	153:11.0	154:30.0	155:123.0	156:92.0	157:109.0	158:4.0	159:4.0	161:42.0	163:14.0	164:29.0	165:10.0	168:5.0	169:376.0	170:56.0	171:2.0	173:58.0
fumaric acid	392338	245	87:4096.0	89:14447.0	93:5424.0	95:1377.0	97:17909.0	98:22930.0	99:25859.0	103:25556.0	104:4519.0	105:12225.0	106:1044.0	108:401.0	109:85.0	111:5421.0	113:36144.0	114:4711.0	115:203643.0	116:17056.0	117:40588.0	118:8308.0	119:17857.0	120:1207.0	121:1194.0	122:832.0	123:134.0	126:21945.0	127:60663.0	128:24748.0	129:5497.0	131:43947.0	132:16519.0	133:243740.0	134:26331.0	135:17144.0	136:749.0	138:220.0	142:11736.0	143:306504.0	144:10266.0	145:4658.0	147:1100136.0	148:148899.0	149:135665.0	150:11477.0	151:6751.0	153:1227.0	155:127196.0
fucose	584895	117	85:75.0	87:111.0	88:40.0	89:1323.0	90:89.0	91:104.0	99:12.0	100:605.0	101:338.0	102:122.0	103:1172.0	105:294.0	106:48.0	109:34.0	110:22.0	114:14.0	115:241.0	116:57.0	117:14287.0	118:1480.0	119:608.0	120:10.0	123:27.0	126:1.0	127:2.0	128:7.0	129:1134.0	130:379.0	131:959.0	132:109.0	133:835.0	134:163.0	140:8.0	142:6.0	143:263.0	144:33.0	145:34.0	147:1366.0	148:54.0	149:99.0	155:1.0	156:11.0	160:1365.0	161:752.0	162:98.0	163:115.0	164:16.0
fructose-6-phosphate	804279	315	85:175.0	86:55.0	87:366.0	88:157.0	89:2236.0	90:436.0	92:4.0	94:18.0	96:197.0	98:32.0	99:369.0	100:408.0	101:1519.0	102:775.0	103:257.0	104:1131.0	105:281.0	106:108.0	109:60.0	111:305.0	113:195.0	114:242.0	115:86.0	116:26.0	117:911.0	118:370.0	120:83.0	121:101.0	122:34.0	124:89.0	126:163.0	128:84.0	129:4295.0	130:1211.0	131:850.0	132:289.0	133:2271.0	134:314.0	135:693.0	136:141.0	137:22.0	138:85.0	140:99.0	142:343.0	143:668.0	144:148.0	145:50.0
fructose-1-phosphate	803180	387	85:2904.0	86:1256.0	87:2847.0	88:1255.0	89:29955.0	90:2888.0	91:1736.0	92:260.0	93:456.0	94:1104.0	95:539.0	96:1537.0	97:703.0	98:2163.0	99:2761.0	100:3841.0	101:9449.0	102:2472.0	103:74194.0	104:7528.0	105:6633.0	106:1031.0	107:1009.0	108:457.0	109:716.0	110:995.0	111:1390.0	112:1250.0	113:5102.0	114:3736.0	115:4741.0	116:3740.0	117:20204.0	118:2636.0	119:4150.0	120:584.0	121:1618.0	122:319.0	123:651.0	124:1252.0	125:770.0	126:2355.0	127:1186.0	128:3773.0	129:18433.0	130:3039.0	131:9129.0
fructose	641863	307	86:65.0	87:79.0	88:18.0	89:2281.0	90:143.0	99:37.0	100:388.0	101:537.0	102:77.0	103:13851.0	104:1258.0	105:563.0	113:20.0	114:164.0	115:201.0	117:1833.0	118:120.0	119:138.0	122:14.0	125:109.0	128:143.0	129:782.0	130:84.0	131:499.0	133:1810.0	134:211.0	135:10.0	136:17.0	142:22.0	143:105.0	145:56.0	147:4583.0	148:705.0	149:481.0	150:25.0	151:26.0	156:27.0	157:146.0	159:19.0	163:118.0	167:3.0	171:41.0	172:378.0	173:354.0	174:56.0	175:98.0	177:82.0
ethanolamine	343800	174	85:17544.0	86:175868.0	87:37978.0	88:16848.0	89:41209.0	90:4709.0	91:10643.0	92:1773.0	93:2745.0	94:638.0	95:902.0	96:1260.0	97:1477.0	98:2978.0	99:7231.0	100:169810.0	101:52380.0	102:24044.0	103:172854.0	104:24239.0	105:38562.0	106:5669.0	107:15911.0	108:1840.0	109:5126.0	110:2504.0	111:841.0	112:951.0	113:9857.0	114:19793.0	115:72673.0	116:28088.0	117:182126.0	118:22232.0	119:55318.0	120:8272.0	121:28203.0	122:3810.0	123:12350.0	124:1123.0	125:936.0	126:1139.0	127:1285.0	128:1944.0	129:25367.0	130:29939.0	131:75453.0
erythronic acid	512029	217	85:102.0	86:274.0	87:196.0	88:324.0	89:5685.0	90:514.0	91:237.0	99:139.0	100:1920.0	101:1375.0	102:1362.0	103:5061.0	104:563.0	105:280.0	110:631.0	111:141.0	113:69.0	114:64.0	115:554.0	116:574.0	117:10253.0	118:1187.0	119:557.0	128:214.0	129:2850.0	130:1365.0	131:1461.0	132:327.0	133:3475.0	134:870.0	135:138.0	136:110.0	141:217.0	142:340.0	143:1359.0	144:465.0	145:285.0	146:38.0	147:21746.0	148:3484.0	149:1793.0	150:101.0	151:158.0	157:9.0	158:18.0	159:96.0	160:180.0
epicatechin	979335	368	86:50.0	88:239.0	89:220.0	90:45.0	91:420.0	92:56.0	93:132.0	95:117.0	99:288.0	100:31.0	102:175.0	103:918.0	104:144.0	105:226.0	108:84.0	110:52.0	115:423.0	118:40.0	121:162.0	122:34.0	123:34.0	124:33.0	125:84.0	128:168.0	129:477.0	130:60.0	131:825.0	132:197.0	133:1111.0	137:54.0	138:54.0	140:65.0	142:52.0	144:41.0	145:218.0	146:110.0	147:1688.0	148:624.0	149:830.0	150:153.0	151:164.0	152:64.0	153:110.0	154:43.0	160:275.0	161:33.0	162:94.0
deoxypentitol	528774	231	87:25.0	89:344.0	90:21.0	101:747.0	102:136.0	103:1141.0	104:17.0	105:123.0	111:54.0	113:68.0	114:9.0	115:1403.0	117:1187.0	118:109.0	119:126.0	128:82.0	129:1844.0	130:246.0	131:413.0	132:69.0	133:945.0	134:35.0	135:18.0	140:208.0	141:182.0	142:167.0	144:282.0	145:197.0	147:3278.0	148:300.0	149:544.0	151:15.0	155:310.0	156:93.0	157:179.0	158:52.0	159:66.0	163:39.0	164:96.0	165:2.0	171:3.0	172:76.0	173:64.0	175:73.0	177:82.0	183:1.0	185:1.0
cyanoalanine	404807	141	86:1241.0	88:94.0	89:166.0	90:394.0	91:1170.0	94:55.0	95:85.0	96:6.0	97:265.0	98:1353.0	99:179.0	100:4140.0	101:369.0	102:641.0	103:2034.0	104:258.0	106:65.0	107:4456.0	108:489.0	109:498.0	110:1469.0	111:245.0	112:325.0	113:38.0	114:1063.0	115:472.0	116:337.0	118:1446.0	119:282.0	120:39.0	122:52.0	125:199.0	126:273.0	128:1168.0	129:240.0	130:2245.0	132:421.0	133:293.0	134:1843.0	136:161.0	138:37.0	139:94.0	140:190.0	141:35083.0	142:4359.0	143:1752.0	144:350.0
citric acid	617342	273	85:108.0	87:167.0	88:92.0	89:136.0	92:58.0	93:86.0	95:193.0	96:108.0	97:78.0	99:605.0	100:143.0	101:223.0	102:92.0	103:336.0	104:70.0	105:58.0	109:24.0	110:55.0	111:256.0	112:15.0	114:87.0	115:639.0	116:312.0	117:522.0	118:105.0	119:62.0	120:32.0	124:17.0	125:53.0	126:49.0	127:177.0	128:22.0	129:915.0	131:952.0	132:92.0	133:1929.0	134:60.0	135:258.0	136:35.0	137:44.0	139:90.0	140:83.0	141:331.0	142:86.0	143:477.0	144:77.0	145:76.0
citramalic acid	456203	247	85:1091.0	86:111.0	98:257.0	99:18.0	100:60.0	101:12.0	110:204.0	113:1.0	114:49.0	115:1851.0	116:213.0	117:396.0	130:232.0	131:61.0	132:133.0	133:455.0	134:36.0	142:43.0	143:196.0	145:620.0	147:3368.0	148:292.0	149:356.0	157:133.0	163:393.0	172:749.0	173:94.0	184:92.0	185:314.0	189:130.0	190:22.0	203:434.0	204:37.0	205:70.0	214:79.0	215:43.0	217:200.0	221:78.0	222:7.0	230:23.0	231:379.0	232:100.0	233:195.0	247:2042.0	248:406.0	249:90.0	259:394.0
chlorogenic acid	1051615	255	85:101.0	87:140.0	88:225.0	89:20.0	91:76.0	92:130.0	94:23.0	95:157.0	96:52.0	97:92.0	100:13.0	101:152.0	102:54.0	103:841.0	105:315.0	106:50.0	112:104.0	113:122.0	115:427.0	117:508.0	119:207.0	121:146.0	123:87.0	125:106.0	126:68.0	127:183.0	128:120.0	129:428.0	130:104.0	131:198.0	132:10.0	133:1329.0	134:261.0	135:313.0	136:73.0	137:126.0	138:69.0	139:127.0	141:213.0	142:120.0	143:352.0	144:91.0	145:51.0	147:5564.0	148:870.0	149:424.0	151:519.0
cellobiose	942758	361	85:704.0	86:425.0	87:1153.0	88:536.0	89:7304.0	90:559.0	91:361.0	92:58.0	93:93.0	94:225.0	96:282.0	97:300.0	98:79.0	99:1256.0	100:2708.0	101:2519.0	102:511.0	103:35851.0	104:3434.0	105:1648.0	106:104.0	108:59.0	109:529.0	110:28.0	111:225.0	112:274.0	113:596.0	114:1330.0	115:1103.0	116:1095.0	117:11875.0	118:1290.0	119:1124.0	121:107.0	124:109.0	125:168.0	126:436.0	127:502.0	128:555.0	129:13909.0	130:1845.0	131:3556.0	132:590.0	133:11907.0	134:1524.0	135:967.0	136:106.0
catechin	985007	368	85:227.0	86:64.0	88:161.0	89:349.0	91:385.0	92:102.0	93:83.0	94:49.0	95:179.0	97:175.0	99:216.0	100:167.0	102:133.0	103:1110.0	105:498.0	106:55.0	107:105.0	109:168.0	110:59.0	112:63.0	115:405.0	116:50.0	118:83.0	119:388.0	120:73.0	121:178.0	122:8.0	123:54.0	124:48.0	125:119.0	127:36.0	128:67.0	129:576.0	130:62.0	131:731.0	132:41.0	133:1697.0	134:207.0	135:351.0	136:92.0	137:92.0	139:62.0	141:101.0	142:38.0	143:191.0	145:198.0	147:3138.0
beta-sitosterol	1128225	129	85:2766.0	86:101.0	87:57.0	89:458.0	91:5648.0	92:1009.0	93:4837.0	94:854.0	95:7005.0	96:398.0	97:1583.0	98:69.0	99:841.0	101:529.0	102:39.0	103:648.0	104:289.0	105:5798.0	106:1007.0	107:5082.0	108:945.0	109:3381.0	110:296.0	111:1228.0	112:109.0	113:310.0	114:25.0	115:1041.0	116:430.0	117:2402.0	118:725.0	119:4929.0	120:2342.0	121:4665.0	122:692.0	123:1370.0	124:121.0	125:512.0	127:195.0	128:627.0	129:14060.0	130:2151.0	131:3289.0	132:994.0	133:3024.0	134:689.0	135:1929.0
beta-alanine	435564	248	85:228.0	86:3117.0	87:240.0	90:32.0	93:32.0	95:19.0	99:386.0	100:1891.0	101:337.0	102:313.0	103:237.0	104:118.0	107:63.0	113:116.0	114:91.0	117:236.0	119:17.0	120:39.0	129:105.0	130:635.0	133:1533.0	134:301.0	135:92.0	137:24.0	142:51.0	146:224.0	147:2196.0	148:431.0	160:346.0	161:56.0	162:41.0	164:29.0	168:16.0	170:19.0	172:67.0	173:3.0	174:3380.0	175:583.0	176:292.0	181:27.0	187:19.0	188:94.0	189:42.0	199:15.0	202:47.0	203:21.0	211:16.0
aspartic acid	480387	232	87:91.0	96:51.0	97:57.0	98:86.0	99:100.0	100:3071.0	101:325.0	102:140.0	103:85.0	115:76.0	117:579.0	118:67.0	129:72.0	130:177.0	132:82.0	133:399.0	134:83.0	142:92.0	147:1028.0	148:289.0	149:74.0	160:33.0	163:47.0	164:28.0	173:22.0	174:51.0	188:319.0	189:76.0	190:42.0	202:314.0	203:31.0	204:79.0	216:94.0	218:511.0	219:116.0	220:18.0	232:2572.0	233:417.0	234:183.0	235:21.0	267:39.0	291:15.0	306:42.0	315:14.0	316:15.0	335:36.0	344:20.0
asparagine	553078	188	86:261.0	87:142.0	88:87.0	89:283.0	90:151.0	91:43.0	92:46.0	93:35.0	98:167.0	100:1725.0	101:112.0	102:22.0	104:36.0	107:43.0	108:48.0	109:43.0	111:105.0	112:77.0	113:62.0	114:223.0	115:405.0	116:5151.0	117:1014.0	118:309.0	119:90.0	120:36.0	125:136.0	126:95.0	128:266.0	130:448.0	131:829.0	132:2241.0	133:857.0	134:239.0	135:54.0	137:47.0	141:1377.0	142:341.0	143:178.0	144:126.0	145:46.0	146:126.0	147:2699.0	148:344.0	149:308.0	150:69.0	151:39.0
arachidic acid	856421	117	85:167.0	89:444.0	90:10.0	92:58.0	93:400.0	94:80.0	95:656.0	98:494.0	99:384.0	100:46.0	102:86.0	105:51.0	107:116.0	110:60.0	111:101.0	113:12.0	115:21.0	116:933.0	117:16860.0	118:1459.0	119:650.0	120:71.0	125:117.0	128:67.0	129:7682.0	130:803.0	132:6486.0	133:1341.0	134:343.0	135:92.0	137:72.0	138:29.0	140:58.0	141:48.0	143:611.0	144:144.0	145:3932.0	146:417.0	157:65.0	159:172.0	160:80.0	161:46.0	164:44.0	168:34.0	171:218.0	172:32.0	174:54.0
arabitol	570685	217	85:1293.0	86:336.0	87:2250.0	88:1800.0	89:10668.0	90:944.0	91:389.0	93:11.0	94:91.0	97:229.0	98:214.0	99:1575.0	100:556.0	101:9601.0	102:1764.0	103:111243.0	104:10199.0	105:5343.0	106:115.0	107:87.0	108:59.0	109:95.0	110:79.0	111:829.0	112:123.0	113:2239.0	114:485.0	115:2683.0	116:4353.0	117:51800.0	118:5071.0	119:3906.0	120:387.0	121:197.0	123:19.0	125:110.0	127:622.0	128:411.0	129:46607.0	130:5654.0	131:13360.0	132:1769.0	133:25763.0	134:3372.0	135:2256.0	136:197.0	137:23.0
alpha-ketoglutarate	507392	198	85:208.0	87:154.0	89:4657.0	90:84.0	91:201.0	94:49.0	98:155.0	99:133.0	101:112.0	102:113.0	103:234.0	110:90.0	112:1654.0	113:180.0	114:75.0	115:296.0	118:19.0	125:56.0	126:615.0	128:246.0	129:323.0	131:331.0	133:422.0	135:87.0	142:51.0	143:95.0	144:23.0	145:67.0	147:7768.0	148:1161.0	149:693.0	152:14.0	154:243.0	155:35.0	156:3139.0	157:398.0	158:205.0	159:36.0	160:14.0	161:16.0	163:100.0	170:1125.0	171:173.0	172:311.0	173:128.0	174:90.0	175:31.0
alpha-aminoadipic acid	573295	260	85:5171.0	86:2872.0	87:1853.0	88:805.0	89:1528.0	90:266.0	91:249.0	92:126.0	93:125.0	94:122.0	95:131.0	96:1290.0	97:581.0	98:6263.0	99:3004.0	100:22245.0	101:4204.0	102:2216.0	103:6429.0	104:717.0	105:691.0	106:54.0	107:157.0	108:1397.0	109:428.0	110:436.0	111:454.0	112:1270.0	113:1070.0	114:2235.0	115:12931.0	116:5935.0	117:5889.0	118:1058.0	119:1156.0	120:208.0	122:78.0	123:104.0	124:144.0	125:179.0	126:937.0	127:557.0	128:31549.0	129:30721.0	130:6109.0	131:8806.0	132:3177.0
alanine	244189	116	85:3158.0	86:13644.0	87:4068.0	88:3439.0	89:983.0	90:196.0	91:253.0	93:372.0	94:6680.0	95:665.0	97:207.0	98:1020.0	99:805.0	100:24444.0	101:7141.0	102:7827.0	103:18348.0	104:1762.0	105:2019.0	107:860.0	110:602.0	112:751.0	113:917.0	114:4190.0	115:4871.0	116:395401.0	117:48488.0	118:16494.0	119:2692.0	120:172.0	127:1339.0	128:5915.0	129:862.0	130:2771.0	131:6829.0	132:2965.0	133:10359.0	134:1720.0	135:1132.0	136:81.0	142:62.0	143:39.0	144:1251.0	145:101.0	146:927.0	147:78930.0	148:12646.0
aconitic acid	584528	229	85:2648.0	86:266.0	88:435.0	89:1192.0	90:14.0	92:1.0	93:2087.0	94:228.0	95:4159.0	96:3281.0	97:12518.0	98:2803.0	99:2545.0	100:300.0	101:937.0	102:847.0	103:1973.0	104:282.0	105:827.0	107:424.0	108:480.0	109:543.0	110:1689.0	111:2272.0	112:1626.0	113:1605.0	114:241.0	115:2439.0	116:1010.0	117:6100.0	118:741.0	119:2547.0	120:254.0	121:688.0	122:49.0	123:977.0	124:261.0	125:773.0	126:530.0	127:804.0	128:231.0	129:244.0	130:488.0	131:7210.0	132:1142.0	133:29126.0	134:4176.0
6-deoxyglucose	573663	117	85:1382.0	86:894.0	87:839.0	88:367.0	89:5317.0	90:407.0	91:305.0	95:82.0	96:126.0	97:153.0	98:192.0	99:868.0	100:2605.0	101:2321.0	102:1181.0	103:5551.0	104:561.0	105:2504.0	106:242.0	107:146.0	108:149.0	109:70.0	110:120.0	111:250.0	112:338.0	113:533.0	114:1548.0	115:2124.0	116:1054.0	117:90320.0	118:9236.0	119:3823.0	120:191.0	121:50.0	122:58.0	124:133.0	125:98.0	126:205.0	127:703.0	128:771.0	129:7381.0	130:1805.0	131:6409.0	132:758.0	133:6297.0	134:747.0	135:454.0
4-aminobutyric acid	488730	304	85:2931.0	86:36127.0	88:1868.0	89:824.0	90:367.0	91:21.0	92:27.0	93:383.0	94:61.0	95:474.0	96:289.0	97:896.0	98:1926.0	99:2673.0	100:23284.0	101:4921.0	102:4701.0	103:1487.0	104:675.0	105:715.0	106:24.0	107:184.0	108:203.0	109:406.0	110:716.0	111:335.0	112:2089.0	113:1884.0	114:3527.0	115:3212.0	116:3300.0	117:5040.0	118:1020.0	119:1376.0	120:195.0	121:54.0	122:39.0	123:55.0	124:233.0	125:201.0	126:695.0	127:750.0	128:1904.0	129:2479.0	130:8748.0	131:8086.0	132:2534.0
3,6-anhydro-D-glucose	587617	231	85:2651.0	86:1379.0	87:3019.0	88:1300.0	89:25434.0	90:2285.0	91:1263.0	92:115.0	93:1209.0	94:1132.0	95:14971.0	96:2959.0	97:1423.0	98:4240.0	99:2750.0	100:4219.0	101:13829.0	102:3622.0	103:44711.0	104:3976.0	105:12724.0	106:1217.0	107:496.0	108:481.0	109:489.0	110:986.0	111:2472.0	112:1444.0	113:1770.0	114:861.0	115:3085.0	116:3634.0	117:19400.0	118:2401.0	119:3534.0	120:636.0	121:1755.0	122:419.0	123:1026.0	124:632.0	125:942.0	126:4905.0	127:2074.0	128:772.0	129:8410.0	130:2343.0	131:8266.0
3,6-anhydro-D-galactose	588886	231	85:192.0	86:135.0	87:64.0	88:217.0	89:4369.0	90:296.0	91:328.0	92:63.0	93:171.0	94:173.0	95:2021.0	96:291.0	97:94.0	98:608.0	99:333.0	100:613.0	101:2506.0	102:326.0	103:4816.0	104:494.0	105:1735.0	106:197.0	107:96.0	108:60.0	109:30.0	110:66.0	111:435.0	112:245.0	113:287.0	114:68.0	115:458.0	116:580.0	117:2812.0	118:407.0	119:583.0	121:215.0	122:64.0	123:123.0	124:59.0	125:104.0	126:952.0	127:256.0	128:211.0	129:666.0	130:92.0	131:1314.0	132:201.0
3,4-dihydroxycinnamic acid	748847	219	85:1780.0	86:20.0	87:24.0	88:1684.0	89:4807.0	90:388.0	91:739.0	92:85.0	93:33.0	94:49.0	95:700.0	97:1259.0	98:647.0	99:413.0	101:816.0	102:963.0	103:1469.0	104:421.0	105:1160.0	106:113.0	107:601.0	108:95.0	109:940.0	110:199.0	111:64.0	112:116.0	113:303.0	115:3976.0	116:1253.0	117:4062.0	118:601.0	119:1232.0	120:1.0	121:523.0	122:115.0	123:7.0	124:63.0	125:51.0	127:648.0	128:467.0	129:1690.0	130:444.0	131:2606.0	132:522.0	133:3179.0	134:225.0	135:3408.0
3,4-dihydroxybenzoic acid	620200	193	89:294.0	91:134.0	93:177.0	95:84.0	99:23.0	101:1.0	105:717.0	106:34.0	107:597.0	108:35.0	109:434.0	110:81.0	114:14.0	116:27.0	119:71.0	121:58.0	122:15.0	123:183.0	127:81.0	130:7.0	133:258.0	134:189.0	135:133.0	136:54.0	137:2319.0	138:203.0	139:29.0	141:73.0	142:124.0	143:107.0	144:53.0	149:8.0	151:103.0	152:33.0	157:315.0	160:202.0	161:42.0	162:19.0	163:433.0	164:141.0	165:2034.0	166:273.0	167:72.0	173:11.0	174:35.0	178:86.0	179:519.0
2-ketoadipic acid	331841	100	86:100.0	89:3200.0	90:80.0	91:164.0	96:632.0	97:157.0	98:88.0	99:519.0	100:3977.0	101:130.0	102:35.0	103:128.0	113:15.0	119:659.0	126:23.0	127:1733.0	128:221.0	130:144.0	131:88.0	135:18.0	142:11.0	145:19.0	147:308.0	148:58.0	152:11.0	156:9.0	163:14.0	164:20.0	168:16.0	169:15.0	183:18.0	185:15.0	202:9.0	208:17.0	214:22.0	217:65.0	218:28.0	230:12.0	231:37.0	233:26.0	244:18.0	251:16.0	252:18.0	254:7.0	255:20.0	256:21.0	264:23.0
2-hydroxyglutaric acid	506306	247	85:987.0	86:115.0	99:30.0	101:119.0	103:121.0	105:91.0	115:9.0	116:84.0	117:39.0	129:3826.0	130:487.0	131:370.0	132:6.0	133:412.0	134:38.0	146:11.0	147:1685.0	148:252.0	149:537.0	150:24.0	157:1113.0	158:97.0	159:129.0	163:13.0	172:4.0	184:12.0	203:612.0	204:140.0	217:9.0	218:20.0	231:219.0	247:1048.0	248:174.0	249:17.0	349:124.0	350:3.0	354:11.0	477:11.0	479:1.0
1-kestose	1123027	361	85:82.0	86:7.0	87:73.0	88:49.0	89:205.0	90:6.0	91:36.0	92:11.0	93:9.0	94:6.0	95:27.0	96:65.0	97:71.0	98:15.0	99:87.0	100:11.0	101:252.0	102:170.0	103:4097.0	104:359.0	105:175.0	106:23.0	107:40.0	108:5.0	109:193.0	110:14.0	111:55.0	112:15.0	113:139.0	114:34.0	115:149.0	116:95.0	117:736.0	118:77.0	119:85.0	120:6.0	121:16.0	122:12.0	123:22.0	124:13.0	125:21.0	126:24.0	127:99.0	128:17.0	129:2764.0	130:381.0	131:365.0
Mass spectrum+: details the complete mass spectrum of the metabolite given as mz: intensity values.
Retention index++: details the target retention index.
m/z*: details the m/z value that was used to quantify the peak height.
[truncated: 367 more columns]
