# Supplementary material for: Identification of Metabolite and Lipid Profiles in a Segregating Peach Population Associated with Mealiness in Prunus persica (L.) Batsch
Source: Metabolites. 2020 Apr 16;10(4):154. doi: 10.3390/metabo10040154 (PMC7240955; doi:10.3390/metabo10040154)
Supplement: Supplementary file 1 [file metabolites-10-00154-s001.zip › TS2.xlsx]

## Sheet: TS2
Table S2. List of identified lipids including name, identifier, m/z and retention index detected in P. persica fruits by QTOF/MS
Lipid	Identifier+						m/z++			RT*
Ceramide (d34:0)	6.04	574.5					574.496			6.04
Ceramide (d34:1)	5.81	572.48					572.48			5.81
DGDG (34:2); DGDG (16:0-18:2);	5.23	951.58	5.22	915.6	5.22	975.62	951.58	915.601	975.624	5.22333
DGDG (36:6); DGDG (18:3-18:3);	4.05	971.55	4.05	935.57	4.05	995.59	971.548	935.572	995.593	4.05
FA (16:1) (palmitoleic acid)	1.76	253.22					253.218			1.76
FA (17:0) (margaric acid)	2.91	269.25					269.249			2.91
FA (18:1) (oleic acid)	2.65	281.25					281.249			2.65
FA (18:2) (linoleic acid)	2	279.23					279.233			2
FA (18:3) (linolenic acid)	1.53	277.22					277.217			1.53
FA (20:1) (eicosenoic acid)	3.31	309.28					309.28			3.31
FA (20:2) (eicosadienoic acid)	2.86	307.26					307.264			2.86
FA (24:0) (lignoceric acid)	5.23	367.36					367.358			5.23
LPC (16:0)	1.53	554.35					554.346			1.53
LPC (18:2)	1.26	578.35					578.346			1.26
LPE (16:0)	1.55	452.28					452.278			1.55
LPE (18:2)	1.28	476.28					476.278			1.28
MGDG (36:5); MGDG (18:2-18:3)	4.83	811.51	4.82	775.54	4.83	835.56	811.513	775.535	835.557	4.82667
MGDG (36:6); MGDG (18:3-18:3)	4.43	809.5	4.43	773.52	4.43	833.54	809.497	773.519	833.542	4.43
PC (32:0)	5.67	792.57					792.574			5.67
PC (32:2)	4.61	788.55					788.545			4.61
PC (33:2)	4.9	802.56					802.559			4.9
PC (34:1)	5.74	818.59					818.591			5.74
PC (34:2)	5.22	792.53	5.21	816.58			792.53	816.577		5.215
PC (34:3)	4.79	814.56					814.56			4.79
PC (35:2)	5.58	830.59					830.59			5.58
PC (35:4)	4.81	826.56					826.559			4.81
PC (36:1)	6.41	846.62					846.622			6.41
PC (36:2)	5.9	844.61					844.607			5.9
PC (36:3) A	5.3	842.59					842.591			5.3
PC (36:3) B	5.43	842.59					842.591			5.43
PC (36:4) A	4.82	840.58					840.577			4.82
PC (36:5) A	4.42	838.56					838.56			4.42
PE (34:1)	5.87	716.52					716.523			5.87
PE (34:2)	5.36	714.51					714.509			5.36
PE (34:3); PE (16:0-18:3)	4.9	712.49					712.492			4.9
PE (36:1)	5.74	744.55					744.553			5.74
PE (36:2)	6.03	742.54					742.539			6.03
PE (36:3)	5.42	740.52					740.523			5.42
PE (36:4); PE (18:2-18:2)	4.92	738.51					738.509			4.92
PE (36:5); PE (18:2-18:3)	4.51	736.49					736.492			4.51
PE (38:2)	5.9	770.57					770.569			5.9
PG (32:0); PG (16:0-16:0)	4.69	721.5					721.502			4.69
PG (34:2); PG (16:0-18:2)	4.35	745.5					745.503			4.35
PG (34:3); PG 16:0-18:3	4.02	743.49					743.486			4.02
PI (34:2); PI (16:0-18:2)	4.22	833.52					833.52			4.22
Cer(d34:1)	5.74	538.52	5.74	560.5			538.52	560.501		5.74
DG(34:2)	6.51	610.54	6.5	615.5			610.54	615.496		6.505
DG(34:3)	6.03	608.52					608.524			6.03
DG(36:3)	6.57	636.56	6.56	641.51			636.557	641.511		6.565
DG(36:4) A	6.03	634.54	6.03	639.5			634.54	639.496		6.03
DG(36:5)	5.58	632.52	5.59	637.48			632.525	637.48		5.585
DGDG (34:1); DGDG (16:0-18:1)	5.66	936.66	5.66	941.62			936.661	941.617		5.66
DGDG (34:2); DGDG (16:0-18:2)	5.17	934.65	5.16	939.6			934.646	939.602		5.165
DGDG (34:3); DGDG (16:0-18:3)	4.75	932.63	4.74	937.59			932.631	937.586		4.745
DGDG (36:2); DGDG (18:0-18:2)	5.81	962.68	5.82	967.63			962.677	967.632		5.815
DGDG (36:3); DGDG (18:0-18:3)	5.36	960.66	5.35	965.62			960.661	965.617		5.355
DGDG (36:3); DGDG (18:1-18:2)	5.22	960.66	5.22	965.62			960.661	965.617		5.22
DGDG (36:4); DGDG (18:2-18:2)	4.77	958.65	4.77	963.6			958.646	963.602		4.77
DGDG (36:5); DGDG (18:2-18:3)	4.37	956.63	4.37	961.59			956.63	961.585		4.37
DGDG (36:6); DGDG (18:3-18:3)	4.02	954.61	4.02	959.57			954.615	959.57		4.02
LPC (20:0)	3.11	552.4					552.403			3.11
LPC(15:0)	1.24	482.32					482.324			1.24
LPC(16:0)	1.53	496.34					496.34			1.53
LPC(18:0)	2.33	524.37					524.371			2.33
LPC(18:1)	1.68	522.36					522.356			1.68
LPC(18:2)	1.27	520.34					520.341			1.27
LPC(18:3)	1	518.32					518.324			1
LPE(18:2)	1.29	478.29					478.293			1.29
MGDG (36:3); MGDG (18:1-18:2)	5.68	798.61					798.606			5.68
MGDG (36:4); MGDG (18:1-18:3)	5.22	796.59					796.593			5.22
MGDG (36:6); MGDG (18:3-18:3)	4.39	792.56	4.39	797.52			792.562	797.518		4.39
PC (16:0/9:0(CHO))	2.44	650.44					650.439			2.44
PC (32:3)	4.94	728.52					728.52			4.94
PC (35:4); PC (17:2-18:2)	4.5	768.55					768.554			4.5
PC (37:3)	5.57	798.6					798.6			5.57
PC (38:7)	4.77	804.55					804.553			4.77
PC(30:0)	4.94	706.54					706.538			4.94
PC(31:0)	5.27	720.55					720.553			5.27
PC(32:0)	5.61	734.57	5.61	756.55			734.57	756.552		5.61
PC(32:1)	5.03	732.55					732.555			5.03
PC(32:2)	4.57	730.54					730.538			4.57
PC(33:1)	5.36	746.57					746.569			5.36
PC(33:2)	4.89	744.55	4.89	766.54			744.554	766.535		4.89
PC(34:0)	6.3	762.6					762.6			6.3
PC(34:1)	5.68	782.57	5.67	760.59			782.569	760.586		5.675
PC(34:2)	5.17	780.55	5.18	796.53	5.18	758.57	780.553	796.527	758.572	5.17667
PC(34:3) A	4.67	756.55					756.553			4.67
PC(34:3) B	4.75	756.55	4.75	778.54			756.555	778.536		4.75
PC(34:3) C	4.85	756.55					756.554			4.85
PC(34:4)	4.47	754.54					754.538			4.47
PC(35:1)	6.03	774.6					774.6			6.03
PC(35:2) B	5.49	772.59					772.586			5.49
PC(35:3)	4.94	770.57					770.569			4.94
PC(35:4)	4.77	768.55					768.555			4.77
PC(36:1)	6.36	788.62					788.616			6.36
PC(36:2)	5.84	786.6	5.84	808.58			786.602	808.582		5.84
PC(36:3) A	5.23	784.59	5.23	806.57			784.586	806.568		5.23
PC(36:3) B	5.35	784.59	5.35	806.57			784.586	806.567		5.35
PC(36:4) B	4.91	782.57					782.571			4.91
PC(36:4) C	5.07	782.57					782.572			5.07
PC(36:5) C	4.56	780.55					780.553			4.56
PC(36:5) D	4.67	780.56					780.555			4.67
PC(37:2)	6.18	800.62					800.616			6.18
PC(37:4)	5.29	796.58					796.585			5.29
PC(38:1)	7.01	816.65					816.651			7.01
PC(38:2)	6.43	814.63					814.632			6.43
PC(38:3)	6.04	812.62					812.616			6.04
PC(38:4) A	5.35	810.6					810.6			5.35
PC(38:4) B	5.53	810.6					810.602			5.53
PC(38:5) B	5.3	808.59					808.586			5.3
PC(38:6) B	4.89	784.57	4.9	806.57			784.575	806.566		4.895
PC(38:7)	4.3	804.55					804.554			4.3
PC(42:10)	4.41	854.57					854.57			4.41
PC(p-32:1)/PC(o-32:2)	4.94	716.57	4.94	738.55			716.567	738.549		4.94
PE (34:1); PE (16:0-18:1)	5.85	718.54	5.85	740.52			718.538	740.52		5.85
PE (34:3); PE (16:0-18:3)	4.9	736.49	4.9	714.51			736.49	714.508		4.9
PE (36:3); PE (18:1-18:2)	5.44	742.54					742.539			5.44
PE (36:4); PE (18:2-18:2)	4.91	762.5	4.91	740.52			762.505	740.523		4.91
PE (36:5); PE (18:2-18:3)	4.49	738.51	4.5	760.49			738.508	760.49		4.495
PE (36:6); PE (18:3-18:3)	4.11	736.49					736.492			4.11
PE (40:2); PE (22:0-18:2)	7.35	800.62					800.616			7.35
PE (42:2); PE (21:1-21:1)	7.99	828.65					828.648			7.99
PE (34:2)	5.33	738.5	5.33	716.52			738.505	716.524		5.33
PE (36:1)	6.53	746.57					746.569			6.53
PE (36:2)	6.01	744.55					744.554			6.01
PE (36:4)	5.22	740.52					740.524			5.22
PG (34:1); PG (16:0-18:1)	5.12	766.56					766.557			5.12
PS (38:3); PS (20:0-18:3)	5.46	814.56					814.56			5.46
TAG (44:1)	9.66	771.65	9.62	766.69			771.647	766.692		9.64
TAG (44:2)	9.19	764.68					764.676			9.19
TAG (45:1); TAG (14:0-15:0-16:1)	9.91	780.71					780.707			9.91
TAG (46:0)	10.55	801.69	10.58	796.74			801.694	796.739		10.565
TAG (46:1)	10.17	794.72	10.16	799.68			794.723	799.678		10.165
TAG (46:2)	9.74	797.66	9.71	792.71			797.662	792.707		9.725
TAG (46:3) A	9.26	790.69					790.692			9.26
TAG (46:3) B	9.35	790.69					790.692			9.35
TAG (47:0); TAG (15:0-16:0-16:0)	10.76	810.75					810.755			10.76
TAG (47:2); TAG (14:0-16:1-17:1)	10.01	806.72					806.723			10.01
TAG (48:1)	10.61	822.75	10.61	827.71			822.754	827.709		10.61
TAG (48:2)	10.18	820.74	10.17	825.69			820.74	825.694		10.175
TAG (48:3)	9.76	818.72	9.74	823.68			818.724	823.678		9.75
TAG (49:0)	11.16	838.79	11.15	843.74			838.785	843.74		11.155
TAG (49:1)	10.82	836.77	10.8	841.72			836.77	841.725		10.81
TAG (49:2)	10.42	839.71					839.709			10.42
TAG (49:2)	10.45	834.75					834.754			10.45
TAG (49:3)	9.99	832.74	9.98	837.69			832.739	837.693		9.985
TAG (50:3) A	10.26	846.75					846.754			10.26
TAG (51:1)	11.19	864.8					864.801			11.19
TAG (51:2)	10.84	862.79	10.84	867.74			862.785	867.741		10.84
TAG (51:3)	10.45	865.73	10.47	860.77			865.725	860.769		10.46
TAG (51:4)	10.05	858.75	10.05	863.71			858.754	863.71		10.05
TAG (51:5)	9.7	856.74					856.737			9.7
TAG (52:4)	10.28	893.7	10.28	872.77	10.28	877.73	893.699	872.77	877.725	10.28
TAG (52:4); TAG (17:1-17:1-18:2)	8.1	877.73					877.727			8.1
TAG (52:5)	9.91	870.75	9.91	875.71			870.754	875.709		9.91
TAG (52:6)	9.62	868.74					868.739			9.62
TAG (53:1)	11.56	892.83					892.833			11.56
TAG (53:2)	11.2	890.82					890.816			11.2
TAG (53:3)	10.84	888.8					888.801			10.84
TAG (53:4)	10.49	886.79					886.785			10.49
TAG (53:5)	10.1	884.77					884.769			10.1
TAG (54:1)	11.79	906.85					906.848			11.79
TAG (54:4)	10.69	900.8	10.69	905.76			900.801	905.756		10.69
TAG (54:5) A	10.29	898.79	10.29	903.74			898.785	903.74		10.29
TAG (54:6) A	9.9	917.7	9.9	901.73	9.9	896.77	917.699	901.726	896.77	9.9
TAG (54:7) A	9.52	899.71	9.52	894.75	9.52	915.68	899.709	894.754	915.683	9.52
TAG (54:8); TAG (18:2-18:3-18:3)	9.13	892.74					892.738			9.13
TAG (55:1)	11.88	920.86					920.863			11.88
TAG (56:0)	12.05	936.89					936.894			12.05
TAG (56:1)	11.95	934.88	11.95	939.83			934.879	939.834		11.95
TAG (56:2)	11.8	932.86					932.863			11.8
TAG (56:3)	11.42	930.85					930.848			11.42
TAG (56:4)	11.08	928.83					928.832			11.08
TAG (57:1)	11.93	948.89					948.892			11.93
TAG (57:2)	11.89	946.88					946.879			11.89
TAG (58:0)	12.12	964.93					964.926			12.12
TAG (58:1)	12.05	962.91					962.91			12.05
TAG (58:2)	11.96	960.89					960.894			11.96
TAG (58:3)	11.8	958.88					958.878			11.8
TAG (59:2)	12.02	974.91					974.91			12.02
TAG (60:1)	12.13	990.94					990.942			12.13
TAG (60:2)	12.06	988.93					988.926			12.06
TAG (60:3)	11.96	986.91					986.91			11.96
TAG (60:4)	11.81	984.89					984.894			11.81
TAG (62:1)	12.18	1018.97					1018.97			12.18
TAG (62:2)	12.13	1016.96					1016.96			12.13
TAG (62:3)	12.06	1014.94					1014.94			12.06
TAG (64:2)	12.18	1044.99					1044.99			12.18
TAG (64:3)	12.13	1042.97					1042.97			12.13
Identifier+: denotes the unique identifier for the technology platform, given as rt_mz.
m/z++: details the m/z value .
RT*: details the retention time that was detected in a specific data processing.
